# Supplementary material for: 1-(Prop-2-yn­yl)indoline-2,3-dione
Source: Acta Crystallogr Sect E Struct Rep Online. 2014 Feb 26;70(Pt 3):o360. doi: 10.1107/S1600536814003973 (PMC3998508; doi:10.1107/S1600536814003973)
Supplement: Supplementary file 1 [file e-70-0o360-sup1.cif]

##############################################################################
#                                                                            #
# This CIF contains the data in a paper accepted for publication in          #
# Acta Crystallographica Section E. It conforms to the requirements of       #
# Notes for Authors for Acta Crystallographica Section E, and has been       #
# peer reviewed under the auspices of the IUCr Commission on Journals.       #
#                                                                            #
# Full details of the Crystallographic Information File format               #
# are given in the paper "The Crystallographic Information File (CIF):       #
# a New Standard Archive File for Crystallography" by S. R. Hall, F. H.      #
# Allen and I. D. Brown [Acta Cryst. (1991), A47, 655-685].                  #
#                                                                            #
# The current version of the core CIF dictionary is obtainable from          #
# ftp://ftp.iucr.org/pub/cif_core.dic.                                       #
#                                                                            #
# Software is freely available for graphical display of the structure(s)     #
# in this CIF. For information consult the CIF software page                 #
# http://www.iucr.org/resources/cif/software.                                #
#                                                                            #
# This file may be used for bona fide research purposes within the           #
# scientific community so long as proper attribution is given to the journal # 
# article from which it was obtained.                                        #
#                                                                            #
##############################################################################
data_I
_database_code_depnum_ccdc_archive 'CCDC 988034'
_audit_creation_method     SHELXL-97
_journal_date_recd_electronic     2014-02-19
_journal_date_accepted     2014-02-20
_journal_name_full     'Acta Crystallographica, Section E'
_journal_year     2014
_journal_volume     70
_journal_issue      3
_journal_page_first     o360
_journal_page_last     o360
_journal_paper_category     QO
_journal_paper_doi     10.1107/S1600536814003973
_journal_coeditor_code     TK5296
_publ_contact_author
;
Fatima-Zahrae Qachchachi
Laboratoire de Chimie Organique Appliqu\'ee, Universit\'e Sidi Mohamed
Ben Abdallah, Facult\'e des Sciences et Techniques, Route d'Immouzzer,
BP 2202 F\`es, Morocco
;
_publ_contact_author_email     'fatimazahrae_qachchachi@yahoo.fr'
_publ_contact_author_fax     '212 537 77 54 40'
_publ_section_title
;
1-(Prop-2-ynyl)indoline-2,3-dione
;
loop_
    _publ_author_name
    _publ_author_address
    'Qachchachi, Fatima-Zahrae'
;
Laboratoire de Chimie Organique Appliqu\'ee,
Universit\'e Sidi Mohamed Ben Abdallah,
Facult\'e des Sciences et Techniques,
Route d'Immouzzer,
BP 2202 F\`es, Morocco
;
    'Ouazzani Chahdi, Fouad'
;
Laboratoire de Chimie Organique Appliqu\'ee,
Universit\'e Sidi Mohamed Ben Abdallah,
Facult\'e des Sciences et Techniques,
Route d'Immouzzer,
BP 2202 F\`es, Morocco
;
    'Misbahi, Houria'
;
Institut National des Plantes M\'edicinales et Aromatiques,
Universit\'e Sidi Mohamed Ben Abdallah,
BP 2202 F\`es, Morocco
;
    'Bodensteiner, Michael'
;
X-Ray Structure Analysis Unit, University of Regensburg, D-93053 Regensburg,
Germany
;
    'El Ammari, Lahcen'
;
Laboratoire de Chimie du Solide Appliqu\'ee,
Facult\'e des Sciences,
Universit\'e Mohammed V-Agdal,
Avenue Ibn Battouta, BP 1014, Rabat, Morocco
;
_chemical_name_systematic
;
1-(Prop-2-ynyl)indoline-2,3-dione
;
_chemical_name_common     ?
_chemical_formula_moiety     'C11 H7 N O2'
_chemical_formula_sum     'C11 H7 N O2'
_chemical_formula_iupac     'C11 H7 N O2'
_chemical_formula_weight     185.18
_chemical_melting_point     423
_symmetry_cell_setting     triclinic
_symmetry_space_group_name_H-M     'P -1'
_symmetry_space_group_name_Hall     '-P 1'
loop_
    _symmetry_equiv_pos_as_xyz
    'x, y, z'
    '-x, -y, -z'
_cell_length_a     7.0939(7)
_cell_length_b     7.9452(7)
_cell_length_c     8.5658(6)
_cell_angle_alpha     80.464(7)
_cell_angle_beta     85.760(7)
_cell_angle_gamma     63.881(9)
_cell_volume     427.50(6)
_cell_formula_units_Z     2
_cell_measurement_reflns_used     1851
_cell_measurement_theta_min     5.2318
_cell_measurement_theta_max     73.3063
_cell_measurement_temperature     123(2)
_exptl_crystal_description     'plate'
_exptl_crystal_colour     'Red'
_exptl_crystal_size_max     0.1490
_exptl_crystal_size_mid     0.1304
_exptl_crystal_size_min     0.0220
_exptl_crystal_density_diffrn     1.439
_exptl_crystal_density_meas     ?
_exptl_crystal_density_method     'not measured'
_exptl_crystal_F_000     192
_exptl_absorpt_coefficient_mu     0.831
_exptl_absorpt_correction_type     analytical
_exptl_absorpt_process_details
;
(Clark & Reid, 1995)
;
_exptl_absorpt_correction_T_min     0.910
_exptl_absorpt_correction_T_max     0.981
_diffrn_ambient_temperature     123(2)
_diffrn_radiation_type     'Cu K\a'
_diffrn_radiation_wavelength     1.54184
_diffrn_radiation_source     'SuperNova (Cu) X-ray Source'
_diffrn_radiation_monochromator     'mirror'
_diffrn_measurement_device_type
                            'Agilent SuperNova (Single source at offset, Atlas)'
_diffrn_measurement_method     '\w scans'
_diffrn_detector_area_resol_mean     10.3546
_diffrn_reflns_number     3081
_diffrn_reflns_av_R_equivalents     0.0285
_diffrn_reflns_av_sigmaI/netI     0.0366
_diffrn_reflns_theta_min     5.24
_diffrn_reflns_theta_max     73.47
_diffrn_reflns_theta_full     67.50
_diffrn_measured_fraction_theta_max     0.946
_diffrn_measured_fraction_theta_full     0.987
_diffrn_reflns_limit_h_min     -8
_diffrn_reflns_limit_h_max     8
_diffrn_reflns_limit_k_min     -9
_diffrn_reflns_limit_k_max     9
_diffrn_reflns_limit_l_min     -7
_diffrn_reflns_limit_l_max     10
_refine_special_details
;
Refinement of <i>F</i>^2^ against all reflections. The weighted <i>R</i>-factor
<i>wR</i> and goodness of fit <i>S</i> are based on <i>F</i>^2^, conventional
<i>R</i>-factors <i>R</i> are based on <i>F</i>, with <i>F</i> set to zero for
negative <i>F</i>^2^. The threshold expression of <i>F</i>^2^ >
\s(<i>F</i>^2^) is used only for calculating <i>R</i>-factors(gt) <i>etc</i>.
and is not relevant to the choice of reflections for refinement.
<i>R</i>-factors based on <i>F</i>^2^ are statistically about twice as large
as those based on <i>F</i>, and <i>R</i>- factors based on all data will be
even larger.
;
_reflns_number_total     1627
_reflns_number_gt     1438
_reflns_threshold_expression     I>2\s(I)
_refine_ls_structure_factor_coef     Fsqd
_refine_ls_matrix_type     full
_refine_ls_R_factor_all     0.0426
_refine_ls_R_factor_gt     0.0372
_refine_ls_wR_factor_gt     0.0902
_refine_ls_wR_factor_ref     0.0942
_refine_ls_goodness_of_fit_ref     1.065
_refine_ls_restrained_S_all     1.065
_refine_ls_number_reflns     1627
_refine_ls_number_parameters     127
_refine_ls_number_restraints     0
_refine_ls_hydrogen_treatment     constr
_refine_ls_weighting_scheme     calc
_refine_ls_weighting_details
         'calc w=1/[\s^2^(Fo^2^)+(0.0429P)^2^+0.0993P] where P=(Fo^2^+2Fc^2^)/3'
_atom_sites_solution_hydrogens     geom
_atom_sites_solution_primary     direct
_atom_sites_solution_secondary     difmap
_refine_ls_shift/su_max     0.000
_refine_ls_shift/su_mean     0.000
_refine_diff_density_max     0.197
_refine_diff_density_min     -0.220
_refine_ls_extinction_method     none
_refine_ls_extinction_coef     ?
loop_
    _atom_type_symbol
    _atom_type_description
    _atom_type_scat_dispersion_real
    _atom_type_scat_dispersion_imag
    _atom_type_scat_source
    'C' 'C' 0.0181 0.0091
                         'International Tables Vol C Tables 4.2.6.8 and 6.1.1.4'
    'H' 'H' 0.0000 0.0000
                         'International Tables Vol C Tables 4.2.6.8 and 6.1.1.4'
    'N' 'N' 0.0311 0.0180
                         'International Tables Vol C Tables 4.2.6.8 and 6.1.1.4'
    'O' 'O' 0.0492 0.0322
                         'International Tables Vol C Tables 4.2.6.8 and 6.1.1.4'
_computing_data_collection     'CrysAlis PRO (Agilent, 2013)'
_computing_cell_refinement     'CrysAlis PRO (Agilent, 2013)'
_computing_data_reduction     'CrysAlis PRO (Agilent, 2013)'
_computing_structure_solution     'SHELXS97 (Sheldrick, 2008)'
_computing_structure_refinement     'SHELXL97 (Sheldrick, 2008)'
_computing_molecular_graphics     'ORTEP-3 for Windows (Farrugia, 2012)'
_computing_publication_material
                            'WinGX (Farrugia, 2012) and publCIF (Westrip, 2010)'
loop_
    _atom_site_type_symbol
    _atom_site_label
    _atom_site_fract_x
    _atom_site_fract_y
    _atom_site_fract_z
    _atom_site_U_iso_or_equiv
    _atom_site_adp_type
    _atom_site_calc_flag
    _atom_site_refinement_flags
    _atom_site_occupancy
    _atom_site_symmetry_multiplicity
    _atom_site_disorder_assembly
    _atom_site_disorder_group
    C C1 0.25017(19) 0.06257(19) 0.05480(16) 0.0180(3) Uani d . 1 1 . .
    C C2 0.1753(2) 0.2210(2) -0.05932(17) 0.0211(3) Uani d . 1 1 . .
    H H2 0.1510 0.3421 -0.0368 0.025 Uiso calc R 1 1 . .
    C C3 0.1367(2) 0.1959(2) -0.20994(16) 0.0225(3) Uani d . 1 1 . .
    H H3 0.0847 0.3028 -0.2906 0.027 Uiso calc R 1 1 . .
    C C4 0.1719(2) 0.0202(2) -0.24516(16) 0.0224(3) Uani d . 1 1 . .
    H H4 0.1440 0.0084 -0.3486 0.027 Uiso calc R 1 1 . .
    C C5 0.2481(2) -0.1391(2) -0.12896(16) 0.0204(3) Uani d . 1 1 . .
    H H5 0.2729 -0.2602 -0.1517 0.025 Uiso calc R 1 1 . .
    C C6 0.2867(2) -0.11607(19) 0.02066(16) 0.0186(3) Uani d . 1 1 . .
    C C7 0.3621(2) -0.25174(19) 0.16566(16) 0.0201(3) Uani d . 1 1 . .
    C C8 0.3703(2) -0.1326(2) 0.29023(16) 0.0204(3) Uani d . 1 1 . .
    C C9 0.2676(2) 0.2094(2) 0.29379(16) 0.0222(3) Uani d . 1 1 . .
    H H9A 0.2986 0.3039 0.2198 0.027 Uiso calc R 1 1 . .
    H H9B 0.3644 0.1648 0.3849 0.027 Uiso calc R 1 1 . .
    C C10 0.0499(2) 0.29983(19) 0.34996(16) 0.0210(3) Uani d . 1 1 . .
    C C11 -0.1255(2) 0.3711(2) 0.39699(17) 0.0249(3) Uani d . 1 1 . .
    H H11 -0.2657 0.4280 0.4346 0.030 Uiso calc R 1 1 . .
    N N1 0.30354(18) 0.04896(16) 0.21361(13) 0.0203(3) Uani d . 1 1 . .
    O O1 0.40885(16) -0.41925(14) 0.19499(12) 0.0263(3) Uani d . 1 1 . .
    O O2 0.42444(16) -0.19092(15) 0.42712(12) 0.0262(3) Uani d . 1 1 . .
loop_
    _atom_site_aniso_label
    _atom_site_aniso_U_11
    _atom_site_aniso_U_22
    _atom_site_aniso_U_33
    _atom_site_aniso_U_12
    _atom_site_aniso_U_13
    _atom_site_aniso_U_23
    C1 0.0119(6) 0.0223(6) 0.0210(6) -0.0082(5) 0.0020(5) -0.0050(5)
    C2 0.0172(6) 0.0193(6) 0.0270(7) -0.0082(5) 0.0014(5) -0.0040(5)
    C3 0.0177(6) 0.0251(7) 0.0230(7) -0.0093(5) 0.0003(5) 0.0010(5)
    C4 0.0196(7) 0.0296(7) 0.0192(6) -0.0116(6) 0.0015(5) -0.0050(5)
    C5 0.0161(6) 0.0230(7) 0.0230(6) -0.0085(5) 0.0023(5) -0.0066(5)
    C6 0.0143(6) 0.0196(6) 0.0218(6) -0.0073(5) 0.0015(5) -0.0039(5)
    C7 0.0142(6) 0.0222(7) 0.0229(6) -0.0073(5) 0.0008(5) -0.0033(5)
    C8 0.0150(6) 0.0247(7) 0.0223(7) -0.0096(5) 0.0014(5) -0.0031(5)
    C9 0.0219(7) 0.0248(7) 0.0240(7) -0.0120(6) -0.0005(5) -0.0089(5)
    C10 0.0260(7) 0.0204(6) 0.0193(6) -0.0117(6) -0.0025(5) -0.0042(5)
    C11 0.0240(7) 0.0240(7) 0.0271(7) -0.0103(6) 0.0003(6) -0.0057(5)
    N1 0.0196(6) 0.0213(6) 0.0204(6) -0.0085(5) -0.0003(4) -0.0051(4)
    O1 0.0261(5) 0.0193(5) 0.0307(5) -0.0079(4) -0.0018(4) -0.0012(4)
    O2 0.0266(5) 0.0343(6) 0.0197(5) -0.0153(5) -0.0027(4) -0.0016(4)
_geom_special_details
;
All e.s.d.'s (except the e.s.d. in the dihedral angle between two l.s. planes)
are estimated using the full covariance matrix. The cell e.s.d.'s are taken
into account individually in the estimation of e.s.d.'s in distances, angles
and torsion angles; correlations between e.s.d.'s in cell parameters are only
used when they are defined by crystal symmetry. An approximate (isotropic)
treatment of cell e.s.d.'s is used for estimating e.s.d.'s involving l.s.
planes.
;
loop_
    _geom_bond_atom_site_label_1
    _geom_bond_atom_site_label_2
    _geom_bond_site_symmetry_2
    _geom_bond_distance
    _geom_bond_publ_flag
    C1 C2 . 1.379(2) ?
    C1 C6 . 1.4034(18) ?
    C1 N1 . 1.4131(17) ?
    C2 C3 . 1.402(2) ?
    C2 H2 . 0.9500 ?
    C3 C4 . 1.387(2) ?
    C3 H3 . 0.9500 ?
    C4 C5 . 1.394(2) ?
    C4 H4 . 0.9500 ?
    C5 C6 . 1.3872(19) ?
    C5 H5 . 0.9500 ?
    C6 C7 . 1.4622(18) ?
    C7 O1 . 1.2072(17) ?
    C7 C8 . 1.5589(18) ?
    C8 O2 . 1.2111(18) ?
    C8 N1 . 1.3663(18) ?
    C9 N1 . 1.4631(17) ?
    C9 C10 . 1.470(2) ?
    C9 H9A . 0.9900 ?
    C9 H9B . 0.9900 ?
    C10 C11 . 1.188(2) ?
    C11 H11 . 0.9500 ?
loop_
    _geom_angle_atom_site_label_1
    _geom_angle_atom_site_label_2
    _geom_angle_atom_site_label_3
    _geom_angle_site_symmetry_1
    _geom_angle_site_symmetry_3
    _geom_angle
    _geom_angle_publ_flag
    C2 C1 C6 . . 121.15(12) ?
    C2 C1 N1 . . 128.42(13) ?
    C6 C1 N1 . . 110.42(12) ?
    C1 C2 C3 . . 117.21(13) ?
    C1 C2 H2 . . 121.4 ?
    C3 C2 H2 . . 121.4 ?
    C4 C3 C2 . . 122.21(13) ?
    C4 C3 H3 . . 118.9 ?
    C2 C3 H3 . . 118.9 ?
    C3 C4 C5 . . 120.08(12) ?
    C3 C4 H4 . . 120.0 ?
    C5 C4 H4 . . 120.0 ?
    C6 C5 C4 . . 118.27(13) ?
    C6 C5 H5 . . 120.9 ?
    C4 C5 H5 . . 120.9 ?
    C5 C6 C1 . . 121.08(13) ?
    C5 C6 C7 . . 131.32(13) ?
    C1 C6 C7 . . 107.60(11) ?
    O1 C7 C6 . . 131.72(13) ?
    O1 C7 C8 . . 123.44(12) ?
    C6 C7 C8 . . 104.83(11) ?
    O2 C8 N1 . . 127.55(13) ?
    O2 C8 C7 . . 126.40(13) ?
    N1 C8 C7 . . 106.05(11) ?
    N1 C9 C10 . . 111.50(11) ?
    N1 C9 H9A . . 109.3 ?
    C10 C9 H9A . . 109.3 ?
    N1 C9 H9B . . 109.3 ?
    C10 C9 H9B . . 109.3 ?
    H9A C9 H9B . . 108.0 ?
    C11 C10 C9 . . 179.14(16) ?
    C10 C11 H11 . . 180.0 ?
    C8 N1 C1 . . 111.08(11) ?
    C8 N1 C9 . . 123.22(12) ?
    C1 N1 C9 . . 125.25(12) ?
loop_
    _geom_torsion_atom_site_label_1
    _geom_torsion_atom_site_label_2
    _geom_torsion_atom_site_label_3
    _geom_torsion_atom_site_label_4
    _geom_torsion_site_symmetry_1
    _geom_torsion_site_symmetry_2
    _geom_torsion_site_symmetry_3
    _geom_torsion_site_symmetry_4
    _geom_torsion
    _geom_torsion_publ_flag
    C6 C1 C2 C3 . . . . 0.27(19) ?
    N1 C1 C2 C3 . . . . 179.20(13) ?
    C1 C2 C3 C4 . . . . -0.2(2) ?
    C2 C3 C4 C5 . . . . 0.0(2) ?
    C3 C4 C5 C6 . . . . 0.04(19) ?
    C4 C5 C6 C1 . . . . 0.04(19) ?
    C4 C5 C6 C7 . . . . 178.89(13) ?
    C2 C1 C6 C5 . . . . -0.20(19) ?
    N1 C1 C6 C5 . . . . -179.30(12) ?
    C2 C1 C6 C7 . . . . -179.30(12) ?
    N1 C1 C6 C7 . . . . 1.60(15) ?
    C5 C6 C7 O1 . . . . -0.9(3) ?
    C1 C6 C7 O1 . . . . 178.03(14) ?
    C5 C6 C7 C8 . . . . 179.97(14) ?
    C1 C6 C7 C8 . . . . -1.05(14) ?
    O1 C7 C8 O2 . . . . 0.7(2) ?
    C6 C7 C8 O2 . . . . 179.86(13) ?
    O1 C7 C8 N1 . . . . -179.02(13) ?
    C6 C7 C8 N1 . . . . 0.16(14) ?
    O2 C8 N1 C1 . . . . -178.89(13) ?
    C7 C8 N1 C1 . . . . 0.81(14) ?
    O2 C8 N1 C9 . . . . -6.2(2) ?
    C7 C8 N1 C9 . . . . 173.50(11) ?
    C2 C1 N1 C8 . . . . 179.43(13) ?
    C6 C1 N1 C8 . . . . -1.55(16) ?
    C2 C1 N1 C9 . . . . 6.9(2) ?
    C6 C1 N1 C9 . . . . -174.06(12) ?
    C10 C9 N1 C8 . . . . -90.49(15) ?
    C10 C9 N1 C1 . . . . 81.16(16) ?
loop_
    _geom_hbond_atom_site_label_D
    _geom_hbond_atom_site_label_H
    _geom_hbond_atom_site_label_A
    _geom_hbond_site_symmetry_A
    _geom_hbond_distance_DH
    _geom_hbond_distance_HA
    _geom_hbond_distance_DA
    _geom_hbond_angle_DHA
    C5 H5 O1 2_645 0.95 2.62 3.3901(17) 139
    C9 H9A O1 1_565 0.99 2.61 3.4747(18) 146
    C9 H9B O2 2_656 0.99 2.37 3.2987(17) 156
_iucr_refine_instructions_details
;
TITL FZ9 in P-1
CELL  1.54184   7.0939   7.9452   8.5658   80.464   85.760   63.881
ZERR     2.00   0.0007   0.0007   0.0006    0.007    0.007    0.009
LATT   1
SFAC  C    H    N    O
UNIT  22   14   2    4
MERG   2
HTAB C5 O1_$1
HTAB C9 O1_$2
HTAB C9 O2_$3
eqiv $1 1-x, -1-y, -z
eqiv $2 x, y+1, z
eqiv $3 -x+1, -y,-z+1
FMAP   2
PLAN   10
ACTA   135.00
BOND
BOND   $H
CONF
L.S.  10
TEMP  -150.00
WGHT    0.042900    0.099300
FVAR      11.67877
C1    1    0.250174    0.062568    0.054798    11.00000    0.01194    0.02231 =
         0.02100   -0.00501    0.00196   -0.00819
C2    1    0.175329    0.221014   -0.059320    11.00000    0.01723    0.01934 =
         0.02701   -0.00396    0.00142   -0.00815
AFIX  43
H2    2    0.150990    0.342069   -0.036785    11.00000   -1.20000
AFIX   0
C3    1    0.136688    0.195919   -0.209939    11.00000    0.01766    0.02511 =
         0.02302    0.00096    0.00034   -0.00927
AFIX  43
H3    2    0.084659    0.302850   -0.290597    11.00000   -1.20000
AFIX   0
C4    1    0.171861    0.020236   -0.245159    11.00000    0.01962    0.02962 =
         0.01925   -0.00500    0.00148   -0.01161
AFIX  43
H4    2    0.144005    0.008399   -0.348577    11.00000   -1.20000
AFIX   0
C5    1    0.248062   -0.139052   -0.128957    11.00000    0.01613    0.02298 =
         0.02302   -0.00663    0.00226   -0.00851
AFIX  43
H5    2    0.272876   -0.260161   -0.151661    11.00000   -1.20000
AFIX   0
C6    1    0.286692   -0.116069    0.020660    11.00000    0.01425    0.01962 =
         0.02176   -0.00389    0.00146   -0.00729
C7    1    0.362136   -0.251741    0.165664    11.00000    0.01418    0.02225 =
         0.02288   -0.00333    0.00085   -0.00727
C8    1    0.370341   -0.132607    0.290230    11.00000    0.01500    0.02466 =
         0.02225   -0.00312    0.00144   -0.00958
C9    1    0.267627    0.209431    0.293793    11.00000    0.02193    0.02475 =
         0.02396   -0.00893   -0.00045   -0.01199
AFIX  23
H9A   2    0.298621    0.303875    0.219811    11.00000   -1.20000
H9B   2    0.364440    0.164819    0.384938    11.00000   -1.20000
AFIX   0
C10   1    0.049926    0.299833    0.349959    11.00000    0.02600    0.02039 =
         0.01929   -0.00425   -0.00246   -0.01167
C11   1   -0.125464    0.371053    0.396989    11.00000    0.02405    0.02402 =
         0.02705   -0.00575    0.00026   -0.01026
AFIX 163
H11   2   -0.265682    0.427991    0.434588    11.00000   -1.20000
AFIX   0
N1    3    0.303542    0.048957    0.213609    11.00000    0.01963    0.02130 =
         0.02043   -0.00506   -0.00033   -0.00855
O1    4    0.408848   -0.419246    0.194987    11.00000    0.02611    0.01930 =
         0.03071   -0.00122   -0.00185   -0.00794
O2    4    0.424444   -0.190919    0.427116    11.00000    0.02658    0.03425 =
         0.01969   -0.00159   -0.00272   -0.01530
HKLF 4
REM  FZ9 in P-1
REM R1 =  0.0372 for   1438 Fo > 4sig(Fo)  and  0.0426 for all   1627 data
REM    127 parameters refined using      0 restraints
END
WGHT      0.0427      0.0993
REM Highest difference peak  0.197,  deepest hole -0.220,  1-sigma level  0.045
Q1    1   0.3951 -0.2031  0.2240  11.00000  0.05    0.20
Q2    1   0.2861 -0.1845  0.0972  11.00000  0.05    0.19
Q3    1   0.2306 -0.1170 -0.0336  11.00000  0.05    0.19
Q4    1   0.3013 -0.1361 -0.0475  11.00000  0.05    0.18
Q5    1  -0.0155  0.2737  0.4215  11.00000  0.05    0.16
Q6    1   0.2647 -0.0607 -0.2001  11.00000  0.05    0.15
Q7    1   0.3049 -0.0366  0.0203  11.00000  0.05    0.15
Q8    1  -0.0603  0.3940  0.3193  11.00000  0.05    0.15
Q9    1  -0.0457  0.2829  0.3441  11.00000  0.05    0.14
Q10   1   0.2291 -0.0241  0.0452  11.00000  0.05    0.13
;
