# Supplementary material for: 1-(Prop-2-yn­yl)indoline-2,3-dione
Source: Acta Crystallogr Sect E Struct Rep Online. 2014 Feb 26;70(Pt 3):o360. doi: 10.1107/S1600536814003973 (PMC3998508; doi:10.1107/S1600536814003973)
Supplement: Supplementary file 2 [file e-70-0o360-Isup2.hkl]

# 
# h,k,l, Fc-squared, Fo-squared, sigma(Fo-squared) and status flag 
# 
data_I
_shelx_title ' FZ9 in P-1' 
_shelx_refln_list_code          4 
_shelx_F_calc_maximum       83.22 
_exptl_crystal_F_000       192.00 
_reflns_d_resolution_high  0.8042 
 
loop_ 
 _symmetry_equiv_pos_as_xyz 
 'x, y, z' 
 '-x, -y, -z' 
 
_cell_length_a     7.0939 
_cell_length_b     7.9452 
_cell_length_c     8.5658 
_cell_angle_alpha  80.464 
_cell_angle_beta   85.760 
_cell_angle_gamma  63.881 
 
_shelx_F_squared_multiplier     1.000 
 
loop_ 
 _refln_index_h 
 _refln_index_k 
 _refln_index_l 
 _refln_F_squared_calc 
 _refln_F_squared_meas 
 _refln_F_squared_sigma 
 _refln_observed_status 
   1   0   0      137.34      128.62      3.89 o 
   2   0   0     1391.19     1262.57     26.95 o 
   3   0   0       20.72       26.96      1.82 o 
   4   0   0       76.88       75.25      5.06 o 
   5   0   0        7.03        7.93      0.87 o 
   6   0   0       32.40       33.35      2.60 o 
   7   0   0       66.78       70.48      3.33 o 
  -7   1   0       67.50       63.37      2.78 o 
  -6   1   0        0.50        1.47      0.83 o 
  -5   1   0        9.53        9.99      1.36 o 
  -4   1   0      165.77      161.39      4.74 o 
  -3   1   0       84.69       85.93      3.86 o 
  -2   1   0       20.00       14.56      0.86 o 
  -1   1   0       51.68       55.61      1.51 o 
   0   1   0     1971.69     1789.03     22.00 o 
   1   1   0        4.56        3.07      0.43 o 
   2   1   0     6926.29     6342.51     93.24 o 
   3   1   0      372.33      382.33     10.65 o 
   4   1   0       12.47       17.30      1.91 o 
   5   1   0       18.40       17.08      1.32 o 
   6   1   0       16.27       18.00      2.30 o 
   7   1   0       20.90       17.16      1.64 o 
   8   1   0        4.67        6.06      0.77 o 
  -6   2   0       20.51       22.44      1.91 o 
  -5   2   0       46.78       50.51      3.16 o 
  -4   2   0        0.16        0.61      1.24 o 
  -3   2   0        2.04        1.79      0.87 o 
  -2   2   0       13.59       12.88      1.22 o 
  -1   2   0       12.94        9.61      1.00 o 
   0   2   0      467.09      433.74      5.52 o 
   1   2   0      174.17      174.65      4.83 o 
   2   2   0      625.07      641.54     10.42 o 
   3   2   0        1.46        2.81      0.72 o 
   4   2   0      156.23      187.51      6.95 o 
   5   2   0       23.36       25.04      2.86 o 
   6   2   0       46.01       44.81      1.93 o 
   7   2   0        5.87        6.58      0.78 o 
   8   2   0       13.63       14.87      1.35 o 
  -6   3   0       22.40       19.87      1.44 o 
  -5   3   0       10.68        9.18      1.32 o 
  -4   3   0        5.43        7.64      1.21 o 
  -3   3   0       33.26       33.27      2.01 o 
  -2   3   0        8.09        9.95      1.92 o 
  -1   3   0       33.14       34.81      2.32 o 
   0   3   0      112.08      107.24      3.14 o 
   1   3   0     1180.22     1119.81     15.09 o 
   2   3   0      229.68      246.48      7.44 o 
   3   3   0       44.92       48.81      2.20 o 
   4   3   0       11.52        9.65      1.52 o 
   5   3   0       19.70       17.34      1.40 o 
   6   3   0       31.38       29.26      1.81 o 
   7   3   0       35.23       33.47      1.68 o 
   8   3   0        2.66        2.38      0.63 o 
  -5   4   0       75.49       78.90      2.64 o 
  -4   4   0        0.88        1.11      0.72 o 
  -3   4   0        4.45        4.72      1.13 o 
  -2   4   0      131.87      136.74      4.40 o 
  -1   4   0      205.47      210.45      6.91 o 
   0   4   0        1.85        2.34      1.26 o 
   1   4   0       65.85       65.25      3.10 o 
   2   4   0      315.94      349.30      8.48 o 
   3   4   0      234.27      246.79      7.01 o 
   4   4   0        0.87        1.24      0.77 o 
   5   4   0       94.30       91.02      2.24 o 
   6   4   0       25.62       25.95      1.71 o 
   7   4   0        0.84        1.01      0.49 o 
   8   4   0       68.71       62.98      3.07 o 
  -4   5   0       27.31       29.36      1.87 o 
  -3   5   0      270.65      285.94     11.05 o 
  -2   5   0       12.33       11.32      1.29 o 
  -1   5   0      115.10      107.38      3.11 o 
   0   5   0      155.41      151.07      4.41 o 
   1   5   0      480.11      507.62     15.45 o 
   2   5   0       22.01       14.65      2.50 o 
   3   5   0       13.84       13.06      1.80 o 
   4   5   0      210.03      221.31      8.19 o 
   5   5   0       14.38       15.42      1.33 o 
   6   5   0       41.63       43.01      3.00 o 
   7   5   0      122.14      118.76      5.12 o 
   8   5   0       23.54       19.52      1.64 o 
  -3   6   0      167.37      172.54      5.30 o 
  -2   6   0        0.22        0.11      0.43 o 
  -1   6   0      391.43      372.84      7.34 o 
   0   6   0       11.36       10.70      0.99 o 
   1   6   0      131.17      121.43      3.04 o 
   2   6   0       40.26       36.49      1.70 o 
   3   6   0      112.27      123.14      3.14 o 
   4   6   0        4.84        3.32      0.45 o 
   5   6   0        3.69        2.97      0.80 o 
   6   6   0       30.79       29.46      2.53 o 
   7   6   0       10.18        9.85      1.40 o 
   8   6   0       35.53       33.61      2.78 o 
  -2   7   0        8.25        8.77      0.91 o 
  -1   7   0       55.03       58.01      2.89 o 
   0   7   0        0.37        0.39      0.46 o 
   1   7   0      252.28      234.25      5.45 o 
   2   7   0       37.03       37.43      2.57 o 
   3   7   0       59.77       63.33      2.31 o 
   4   7   0       76.49       79.71      4.47 o 
   5   7   0       96.41      103.98      4.27 o 
   6   7   0        0.01        0.64      0.49 o 
   7   7   0       29.84       33.71      1.92 o 
   8   7   0       13.87       14.86      0.96 o 
   0   8   0        2.10        3.11      0.64 o 
   1   8   0       10.00       12.88      0.98 o 
   2   8   0       22.44       22.29      1.36 o 
   3   8   0        0.01        0.06      0.64 o 
   4   8   0       79.31       78.20      3.58 o 
   5   8   0        0.04        0.00      0.59 o 
   6   8   0       53.16       58.03      2.67 o 
   7   8   0      101.33      101.20      3.18 o 
   2   9   0        2.27        1.53      0.45 o 
   3   9   0       18.67       24.13      1.75 o 
   4   9   0       38.81       36.36      1.38 o 
   5   9   0        2.19        2.53      0.40 o 
  -6  -9   1        2.59        1.83      0.40 o 
  -5  -9   1        1.52        2.82      0.42 o 
  -4  -9   1       24.03       25.08      1.12 o 
  -3  -9   1       46.31       48.67      1.60 o 
  -2  -9   1        5.29        4.67      0.46 o 
  -7  -8   1        0.10        0.22      0.39 o 
  -6  -8   1       30.28       28.20      1.83 o 
  -5  -8   1      108.38      111.86      4.36 o 
  -4  -8   1        0.57       -0.21      0.78 o 
  -3  -8   1       61.62       60.16      3.19 o 
  -2  -8   1        3.11        4.23      0.71 o 
  -1  -8   1        0.49        1.04      0.69 o 
   0  -8   1        0.82        0.21      0.44 o 
  -5  -7   1      108.25      115.26      4.79 o 
  -4  -7   1        2.38        1.48      0.82 o 
  -3  -7   1      573.21      564.30     14.70 o 
  -2  -7   1       36.32       37.38      2.71 o 
  -1  -7   1      161.34      160.01      4.28 o 
   0  -7   1       11.33        7.65      1.22 o 
   1  -7   1        3.80        3.64      0.87 o 
   2  -7   1       17.04       19.19      1.32 o 
  -8  -6   1        6.10        5.14      0.81 o 
  -7  -6   1        2.13        2.46      0.94 o 
  -6  -6   1       20.65       21.81      1.24 o 
  -5  -6   1       87.48       85.58      4.19 o 
  -4  -6   1       45.65       50.96      2.62 o 
  -3  -6   1       27.59       27.96      1.45 o 
  -2  -6   1       21.51       22.92      1.77 o 
  -1  -6   1      494.72      473.07     10.03 o 
   0  -6   1       53.27       50.89      3.52 o 
   1  -6   1      187.99      188.39      6.67 o 
   2  -6   1        5.82        6.36      1.13 o 
   3  -6   1       20.64       20.43      1.51 o 
  -8  -5   1       23.96       20.83      1.61 o 
  -7  -5   1       84.11       84.12      2.80 o 
  -6  -5   1       35.98       38.97      1.97 o 
  -5  -5   1        0.66        0.23      0.46 o 
  -4  -5   1        9.60       11.82      0.91 o 
  -3  -5   1      261.00      262.90      8.49 o 
  -2  -5   1      233.24      243.41     10.33 o 
  -1  -5   1        9.91        9.41      2.55 o 
   0  -5   1       46.08       41.02      2.17 o 
   1  -5   1       90.05       81.23      3.54 o 
   2  -5   1      152.46      156.87      5.95 o 
   3  -5   1       11.92       10.42      1.42 o 
   4  -5   1        1.65        1.35      0.58 o 
  -8  -4   1        2.26        2.55      0.69 o 
  -7  -4   1       12.67       10.58      1.01 o 
  -6  -4   1        3.73        4.44      0.76 o 
  -5  -4   1       75.72       77.59      3.27 o 
  -4  -4   1      203.55      224.57      9.31 o 
  -3  -4   1       15.52       19.53      2.56 o 
  -2  -4   1      112.25      119.28      4.92 o 
  -1  -4   1        3.39        3.90      1.01 o 
   0  -4   1      330.07      342.45     11.57 o 
   1  -4   1        2.39        5.15      1.17 o 
   2  -4   1       20.95       19.59      1.59 o 
   3  -4   1       17.26       15.88      1.14 o 
   4  -4   1      188.84      190.61      6.59 o 
   5  -4   1        1.29        2.38      0.66 o 
  -8  -3   1       15.78       12.90      1.26 o 
  -7  -3   1       22.17       23.37      1.47 o 
  -6  -3   1        5.80        6.33      0.85 o 
  -5  -3   1        3.45        5.45      0.64 o 
  -4  -3   1        4.52        3.30      0.84 o 
  -3  -3   1        6.89        8.88      1.58 o 
  -2  -3   1        0.11        0.32      0.56 o 
  -1  -3   1      169.33      176.19      3.62 o 
   0  -3   1        3.64        4.16      0.75 o 
   1  -3   1       44.04       44.88      2.85 o 
   2  -3   1       22.07       29.18      2.78 o 
   3  -3   1       10.55       12.75      0.73 o 
   4  -3   1        0.91        0.21      0.75 o 
   5  -3   1       14.89       13.91      1.60 o 
   6  -3   1       18.05       14.70      1.11 o 
  -8  -2   1        0.44        1.05      0.49 o 
  -7  -2   1        2.86        3.14      0.97 o 
  -6  -2   1      754.71      729.66     21.75 o 
  -5  -2   1       16.25       15.27      1.55 o 
  -4  -2   1      744.51      817.89     20.58 o 
  -3  -2   1        1.76        4.31      1.28 o 
  -2  -2   1       34.93       32.37      2.35 o 
  -1  -2   1      415.56      401.07      9.36 o 
   0  -2   1       53.17       59.11      2.03 o 
   1  -2   1      357.71      354.57      6.78 o 
   2  -2   1       98.11       98.30      4.72 o 
   3  -2   1      345.89      338.47     13.56 o 
   4  -2   1       52.50       55.43      4.09 o 
   5  -2   1        0.31        0.22      0.67 o 
   6  -2   1        2.75        2.82      0.80 o 
  -8  -1   1        1.50        1.31      0.38 o 
  -7  -1   1        0.84        0.29      0.59 o 
  -6  -1   1       61.16       64.03      3.69 o 
  -5  -1   1      150.19      155.81      4.95 o 
  -4  -1   1     3469.84     3587.43     60.68 o 
  -3  -1   1      144.65      148.46      6.31 o 
  -2  -1   1     3248.85     3050.71     47.76 o 
  -1  -1   1      850.31      820.92     14.64 o 
   0  -1   1      142.63      134.05      4.05 o 
   1  -1   1      855.90      822.45     10.88 o 
   2  -1   1       97.21       83.64      4.26 o 
   3  -1   1      361.26      377.53      9.02 o 
   4  -1   1        3.87        5.00      0.82 o 
   5  -1   1      290.42      295.24      9.04 o 
   6  -1   1       19.99       18.51      1.17 o 
  -7   0   1        4.31        5.00      0.99 o 
  -6   0   1       41.61       40.84      2.99 o 
  -5   0   1       42.40       34.97      2.71 o 
  -4   0   1      390.27      385.33     12.96 o 
  -3   0   1      121.92      123.88      4.65 o 
  -1   0   1      305.04      271.23      5.93 o 
   0   0   1      415.36      356.03      9.45 o 
   1   0   1      429.06      381.38      6.42 o 
   2   0   1      601.60      575.67      9.99 o 
   3   0   1       71.42       76.94      3.12 o 
   4   0   1        6.68        5.79      1.74 o 
   5   0   1       79.49       83.43      4.70 o 
   6   0   1       17.59       17.93      1.23 o 
  -7   1   1        0.98        1.45      0.59 o 
  -6   1   1        4.87        6.25      1.30 o 
  -5   1   1        4.24        3.32      0.67 o 
  -4   1   1      107.38      106.46      2.67 o 
  -3   1   1        4.84        5.50      1.17 o 
  -2   1   1       86.66       93.26      2.55 o 
  -1   1   1        0.19        0.32      0.27 o 
   0   1   1      981.86      895.91     14.19 o 
   1   1   1      156.38      150.32      2.37 o 
   2   1   1       30.78       38.39      1.48 o 
   3   1   1       43.94       46.03      2.52 o 
   4   1   1      123.94      133.67      6.04 o 
   5   1   1       56.38       56.71      1.85 o 
   6   1   1       91.29       88.83      2.86 o 
   7   1   1        0.43        0.28      0.57 o 
  -6   2   1        2.18        2.41      0.92 o 
  -5   2   1        0.06       -0.77      0.77 o 
  -4   2   1       98.70      107.28      2.98 o 
  -3   2   1       44.10       46.82      3.49 o 
  -2   2   1       39.54       46.45      2.32 o 
  -1   2   1        0.71        0.46      0.51 o 
   0   2   1      118.82      123.07      3.89 o 
   1   2   1      155.56      146.77      4.93 o 
   2   2   1      717.56      680.97      7.79 o 
   3   2   1      115.63      114.48      3.05 o 
   4   2   1        3.43        4.86      1.27 o 
   5   2   1        1.21        1.44      0.58 o 
   6   2   1        2.56        1.41      1.43 o 
   7   2   1        1.55        1.47      0.64 o 
   8   2   1        0.00       -0.35      0.44 o 
  -6   3   1       17.01       14.69      1.30 o 
  -5   3   1       85.72       88.34      3.92 o 
  -4   3   1       88.10       85.18      2.94 o 
  -3   3   1        1.51        2.37      0.76 o 
  -2   3   1      260.31      277.88      8.96 o 
  -1   3   1      376.62      392.68      8.98 o 
   0   3   1       25.46       35.27      2.04 o 
   1   3   1      388.81      359.06      7.28 o 
   2   3   1       47.47       46.66      2.30 o 
   3   3   1      257.12      234.25      6.01 o 
   4   3   1      350.09      341.23     11.66 o 
   5   3   1       68.02       67.89      2.84 o 
   6   3   1       74.95       81.27      5.23 o 
   7   3   1        3.74        2.80      0.83 o 
   8   3   1        2.86        2.80      0.75 o 
  -5   4   1       41.04       42.55      2.46 o 
  -4   4   1       22.77       24.23      1.96 o 
  -3   4   1      242.56      243.18      5.57 o 
  -2   4   1       11.14       11.30      1.26 o 
  -1   4   1       70.28       76.30      5.10 o 
   0   4   1      342.52      380.85     11.92 o 
   1   4   1       36.42       31.69      3.01 o 
   2   4   1        0.70        0.69      0.89 o 
   3   4   1       95.59       91.47      5.18 o 
   4   4   1      318.03      358.87     11.28 o 
   5   4   1       38.30       41.83      2.28 o 
   6   4   1      152.55      162.62     17.50 o 
   7   4   1        2.08        2.04      0.65 o 
   8   4   1       62.28       63.78      3.11 o 
  -4   5   1       26.91       28.68      1.75 o 
  -3   5   1      241.41      240.99      5.39 o 
  -2   5   1        8.63        9.84      1.94 o 
  -1   5   1       67.94       67.37      1.81 o 
   0   5   1        9.22       14.09      2.19 o 
   1   5   1       32.33       27.56      3.22 o 
   2   5   1      470.28      502.00     14.60 o 
   3   5   1       41.40       48.77      5.47 o 
   4   5   1       74.48       84.78      5.67 o 
   5   5   1       31.90       34.62      2.33 o 
   6   5   1       83.23       88.69      4.35 o 
   7   5   1        2.09        1.82      0.90 o 
   8   5   1        5.06        6.17      1.02 o 
  -3   6   1       68.50       69.95      2.78 o 
  -2   6   1       70.32       71.33      2.43 o 
  -1   6   1      137.66      140.03      3.77 o 
   0   6   1      100.64       90.07      3.01 o 
   1   6   1       35.30       30.93      1.60 o 
   2   6   1        0.12       -0.25      0.39 o 
   3   6   1       84.70       84.11      2.45 o 
   4   6   1        0.00        0.41      0.40 o 
   5   6   1       17.14       19.65      1.36 o 
   6   6   1       57.43       58.77      3.50 o 
   7   6   1       11.24       12.90      1.57 o 
   8   6   1       31.06       28.97      1.29 o 
  -2   7   1        8.05        8.42      0.86 o 
  -1   7   1       15.83       15.91      1.57 o 
   0   7   1       12.66       10.33      0.79 o 
   1   7   1        6.16        6.67      0.64 o 
   2   7   1       85.30       81.82      3.22 o 
   3   7   1      450.92      438.50      8.26 o 
   4   7   1        0.22        0.28      0.46 o 
   5   7   1        6.13        6.31      1.17 o 
   6   7   1       26.75       25.73      1.50 o 
   7   7   1       78.32       81.00      4.52 o 
   8   7   1        0.77        0.13      0.34 o 
   0   8   1        7.76        6.74      0.84 o 
   1   8   1        1.38        1.56      0.45 o 
   2   8   1       21.28       21.21      1.32 o 
   3   8   1        7.03        6.78      0.93 o 
   4   8   1       16.65       15.08      1.53 o 
   5   8   1      140.84      149.63      5.30 o 
   6   8   1       12.40       15.82      1.41 o 
   7   8   1        8.39        8.70      0.87 o 
   2   9   1        4.03        3.61      0.76 o 
   3   9   1        1.55        2.40      0.70 o 
   4   9   1        8.28        9.00      1.06 o 
   5   9   1        3.48        3.44      0.66 o 
  -5  -9   2        0.03       -0.03      0.32 o 
  -4  -9   2        4.00        4.94      0.47 o 
  -3  -9   2        5.78        7.51      0.76 o 
  -2  -9   2        4.65        4.11      0.51 o 
  -6  -8   2        3.80        4.71      0.82 o 
  -5  -8   2      169.63      175.06      5.70 o 
  -4  -8   2        5.22        3.97      0.93 o 
  -3  -8   2       13.06       13.68      1.56 o 
  -2  -8   2        0.01       -0.45      0.45 o 
  -1  -8   2        9.00        7.02      0.90 o 
   0  -8   2       13.58       14.53      1.15 o 
  -7  -7   2       77.79       82.75      3.27 o 
  -6  -7   2        0.01        0.75      0.65 o 
  -5  -7   2      206.89      215.40      5.15 o 
  -4  -7   2       53.60       59.42      3.43 o 
  -3  -7   2      125.68      137.97      5.58 o 
  -2  -7   2       52.18       43.55      2.92 o 
  -1  -7   2        0.67        0.91      0.63 o 
   0  -7   2        0.35        0.01      0.45 o 
   1  -7   2       21.54       19.81      1.64 o 
   2  -7   2        0.00        0.77      0.40 o 
  -7  -6   2        4.11        3.71      0.80 o 
  -6  -6   2       98.31       97.43      7.23 o 
  -5  -6   2       19.09       22.07      2.12 o 
  -4  -6   2        0.06        0.06      0.70 o 
  -3  -6   2      123.84      128.66      3.62 o 
  -2  -6   2      228.60      228.79      6.27 o 
  -1  -6   2      128.71      137.38      5.47 o 
   0  -6   2        4.69        4.28      0.73 o 
   1  -6   2       30.47       28.21      2.34 o 
   2  -6   2       18.52       15.89      1.64 o 
   3  -6   2       32.58       32.97      1.82 o 
  -8  -5   2       28.27       25.93      1.57 o 
  -7  -5   2        0.27        0.35      0.54 o 
  -6  -5   2       39.64       40.64      2.03 o 
  -5  -5   2       45.40       46.96      2.21 o 
  -4  -5   2       81.11       81.22      2.73 o 
  -3  -5   2        1.66        2.22      0.81 o 
  -2  -5   2       72.17       70.55      2.12 o 
  -1  -5   2        6.07        7.87      1.27 o 
   0  -5   2      116.92      117.06      5.65 o 
   1  -5   2       46.23       44.09      2.36 o 
   2  -5   2       23.35       21.77      2.05 o 
   3  -5   2        9.05       11.53      1.43 o 
   4  -5   2       18.75       20.03      1.44 o 
  -8  -4   2        0.72        1.50      0.55 o 
  -7  -4   2        3.69        4.42      0.70 o 
  -6  -4   2       77.57       75.05      2.82 o 
  -5  -4   2        0.09        0.77      0.44 o 
  -4  -4   2        1.67        0.94      1.19 o 
  -3  -4   2        9.28        9.75      2.92 o 
  -2  -4   2      261.33      284.49      8.50 o 
  -1  -4   2       15.54       17.29      2.67 o 
   0  -4   2        8.81        7.69      1.48 o 
   1  -4   2       36.97       42.62      2.17 o 
   2  -4   2       66.97       64.91      3.00 o 
   3  -4   2        1.36        1.61      0.53 o 
   4  -4   2       27.74       27.33      2.10 o 
   5  -4   2       34.60       35.12      1.85 o 
  -8  -3   2      155.81      128.84      2.94 o 
  -7  -3   2       24.42       23.63      1.43 o 
  -6  -3   2       54.95       57.30      2.41 o 
  -5  -3   2       97.85       97.38      2.97 o 
  -4  -3   2        4.39        2.81      1.38 o 
  -3  -3   2       13.02       12.36      1.97 o 
  -2  -3   2       77.20       82.19      4.04 o 
  -1  -3   2      723.11      763.16     11.71 o 
   0  -3   2        5.41        7.08      1.06 o 
   1  -3   2       85.27       96.95      4.24 o 
   2  -3   2       89.65       97.65      5.41 o 
   3  -3   2       94.68      102.89      2.78 o 
   4  -3   2        1.70        2.15      0.91 o 
   5  -3   2       16.98       16.41      1.59 o 
  -8  -2   2      488.28      422.42     10.29 o 
  -7  -2   2        0.31       -0.04      0.45 o 
  -6  -2   2      560.43      553.59     14.90 o 
  -5  -2   2       61.70       62.68      2.89 o 
  -4  -2   2        2.37        2.98      1.39 o 
  -3  -2   2      150.25      158.63      6.97 o 
  -2  -2   2       47.73       45.92      3.17 o 
  -1  -2   2     1067.03     1128.87     17.18 o 
   0  -2   2      555.16      524.95     10.17 o 
   1  -2   2      686.41      723.51     14.32 o 
   2  -2   2        7.95        6.85      1.41 o 
   3  -2   2       20.54       29.61      3.96 o 
   4  -2   2       25.77       26.10      2.78 o 
   5  -2   2       86.60       87.30      4.13 o 
   6  -2   2        0.69        0.73      0.40 o 
  -8  -1   2       17.17       15.37      1.08 o 
  -7  -1   2       25.54       25.06      2.47 o 
  -6  -1   2      633.66      639.11     16.75 o 
  -5  -1   2      155.68      149.10      7.98 o 
  -4  -1   2      822.25      874.36     21.18 o 
  -3  -1   2       98.57      117.11      5.75 o 
  -2  -1   2      258.20      244.78      7.55 o 
  -1  -1   2      753.55      759.86     14.66 o 
   0  -1   2      457.87      418.93      9.64 o 
   1  -1   2      598.30      625.40     11.48 o 
   2  -1   2       12.11       11.70      1.61 o 
   3  -1   2      197.42      182.96      9.42 o 
   4  -1   2        0.15        0.68      0.33 o 
   5  -1   2        7.77        9.77      1.34 o 
   6  -1   2        9.74       11.39      1.27 o 
  -7   0   2        1.06        1.73      0.73 o 
  -6   0   2       45.84       44.96      3.14 o 
  -5   0   2       57.83       54.07      3.03 o 
  -4   0   2      249.84      258.81     15.57 o 
  -3   0   2       60.57       64.45      4.00 o 
  -2   0   2       28.37       28.14      2.29 o 
  -1   0   2        0.01        0.69      0.63 o 
   0   0   2      889.38      786.78     20.54 o 
   1   0   2       60.97       53.85      2.28 o 
   2   0   2       82.05       76.82      3.10 o 
   3   0   2       63.18       60.03      3.86 o 
   4   0   2       37.67       38.79      3.50 o 
   5   0   2       31.98       28.04      1.86 o 
   6   0   2        0.60        2.13      0.88 o 
   7   0   2       11.75       11.60      1.16 o 
  -7   1   2       12.50       11.69      1.18 o 
  -6   1   2       32.08       34.60      2.69 o 
  -5   1   2        6.10        5.64      1.11 o 
  -4   1   2        0.35        0.26      0.42 o 
  -3   1   2       22.17       14.39      3.27 o 
  -2   1   2       32.45       36.90      2.31 o 
  -1   1   2      104.68       89.99      3.64 o 
   0   1   2      198.82      202.70      5.18 o 
   1   1   2      746.01      718.44     10.86 o 
   2   1   2      156.70      148.81     11.55 o 
   3   1   2      105.10      108.33      4.82 o 
   4   1   2       38.52       33.53      3.18 o 
   5   1   2       35.40       37.56      1.49 o 
   6   1   2      167.29      173.72      6.28 o 
   7   1   2       10.05       11.13      1.30 o 
  -6   2   2       35.30       37.58      2.51 o 
  -5   2   2        6.03        7.52      1.40 o 
  -4   2   2        8.40        4.94      1.17 o 
  -3   2   2       12.80       13.17      2.35 o 
  -2   2   2       30.64       31.48      2.27 o 
  -1   2   2      356.41      320.30      8.29 o 
   0   2   2     1471.20     1453.09     32.24 o 
   1   2   2        3.80        5.28      0.74 o 
   2   2   2      273.00      275.76      5.11 o 
   3   2   2       38.35       33.60      1.69 o 
   4   2   2      103.55      104.74      5.06 o 
   5   2   2      265.60      273.50      6.21 o 
   6   2   2        4.52        5.15      1.11 o 
   7   2   2        6.02        4.97      1.01 o 
   8   2   2       30.46       29.21      1.67 o 
  -6   3   2       18.08       19.88      1.43 o 
  -5   3   2       12.76       14.62      1.69 o 
  -4   3   2      157.86      167.36      7.43 o 
  -3   3   2        4.39        7.15      0.74 o 
  -2   3   2        9.47       12.63      2.04 o 
  -1   3   2      179.65      192.76      6.22 o 
   0   3   2      314.70      346.08     10.06 o 
   1   3   2      681.34      683.17     17.43 o 
   2   3   2      597.20      602.54      8.82 o 
   3   3   2      280.45      271.33      6.78 o 
   4   3   2       36.99       35.36      3.93 o 
   5   3   2       52.30       59.77      3.18 o 
   6   3   2       16.17       16.16      1.80 o 
   7   3   2      280.31      263.17      8.47 o 
   8   3   2       25.64       24.21      1.23 o 
  -5   4   2       64.76       70.31      3.16 o 
  -4   4   2        3.21        3.40      0.65 o 
  -3   4   2       18.36       18.94      1.27 o 
  -2   4   2       91.93       90.93      3.90 o 
  -1   4   2       15.22       17.35      2.54 o 
   0   4   2      165.09      210.55      8.66 o 
   1   4   2        1.82       -0.08      0.80 o 
   2   4   2      944.51     1012.86     20.54 o 
   3   4   2       78.69       86.53      5.09 o 
   4   4   2       19.58       22.58      4.84 o 
   5   4   2       40.81       37.31      2.33 o 
   6   4   2       35.15       36.10      2.74 o 
   7   4   2        3.29        3.12      0.65 o 
   8   4   2       12.74       13.12      1.31 o 
  -4   5   2        7.19        7.89      1.10 o 
  -3   5   2       40.47       40.47      1.80 o 
  -2   5   2       52.37       46.37      3.12 o 
  -1   5   2       41.54       38.68      4.09 o 
   0   5   2        4.25        4.26      0.53 o 
   1   5   2       28.56       25.97      5.60 o 
   2   5   2       53.89       63.17      4.59 o 
   3   5   2       16.05       15.98      2.40 o 
   4   5   2       33.97       38.75      2.00 o 
   5   5   2       65.15       65.97      1.90 o 
   6   5   2       28.00       28.69      1.68 o 
   7   5   2       33.40       33.88      2.48 o 
   8   5   2        0.05        0.22      0.46 o 
  -3   6   2       34.82       38.12      2.22 o 
  -2   6   2       50.50       49.33      3.08 o 
  -1   6   2      193.20      178.02      6.68 o 
   0   6   2        3.11        5.34      0.76 o 
   1   6   2       94.76       86.23      2.59 o 
   2   6   2      164.23      174.49      5.53 o 
   3   6   2       49.27       49.57      1.98 o 
   4   6   2      101.77      100.46      2.35 o 
   5   6   2        0.01        0.27      0.57 o 
   6   6   2        1.35        1.09      0.60 o 
   7   6   2       24.65       24.03      2.21 o 
   8   6   2       63.35       65.07      1.98 o 
  -2   7   2        1.31        2.02      0.62 o 
  -1   7   2        1.26        1.20      0.62 o 
   0   7   2      108.83      105.87      4.76 o 
   1   7   2      181.72      171.43      4.53 o 
   2   7   2        0.07        0.70      0.44 o 
   3   7   2       24.51       25.22      2.20 o 
   4   7   2      145.31      156.13      6.02 o 
   5   7   2      133.30      135.99      5.52 o 
   6   7   2       24.41       22.10      1.40 o 
   7   7   2        0.21        0.66      0.38 o 
   8   7   2        0.76        0.25      0.33 o 
  -1   8   2        1.83        1.84      0.44 o 
   0   8   2        0.24       -0.04      0.47 o 
   1   8   2        0.18        0.30      0.43 o 
   2   8   2       44.27       40.85      1.88 o 
   3   8   2       34.83       38.20      1.82 o 
   4   8   2        7.01        5.10      0.72 o 
   5   8   2       26.46       24.65      2.04 o 
   6   8   2        3.51        4.51      0.96 o 
   7   8   2       74.42       78.55      3.05 o 
   2   9   2        3.03        3.15      0.61 o 
   3   9   2       16.21       17.27      0.99 o 
   4   9   2       35.53       29.16      1.27 o 
   5   9   2       15.04       13.97      1.18 o 
   6   9   2       11.97       11.26      0.95 o 
  -6  -8   3        0.00       -0.34      0.40 o 
  -5  -8   3        0.25       -0.09      0.57 o 
  -4  -8   3        1.33        0.70      0.59 o 
  -3  -8   3       85.65       82.38      2.39 o 
  -2  -8   3       12.34       13.12      0.85 o 
  -1  -8   3       25.36       26.46      1.64 o 
   0  -8   3       33.75       40.04      1.68 o 
  -7  -7   3       13.02       13.98      1.10 o 
  -6  -7   3       37.06       42.15      2.39 o 
  -5  -7   3      117.58      130.02      5.06 o 
  -4  -7   3        2.52        1.58      0.92 o 
  -3  -7   3        0.42        0.23      0.82 o 
  -2  -7   3       32.72       28.15      2.30 o 
  -1  -7   3       57.24       55.60      2.08 o 
   0  -7   3        9.62        6.60      1.06 o 
   1  -7   3       16.27       18.94      1.41 o 
  -7  -6   3       15.25       16.48      1.44 o 
  -6  -6   3        5.94        5.19      1.13 o 
  -5  -6   3        6.08        5.04      1.23 o 
  -4  -6   3      136.78      144.47      4.20 o 
  -3  -6   3       77.25       87.80      4.29 o 
  -2  -6   3       73.58       78.50      3.98 o 
  -1  -6   3       10.30        7.90      1.42 o 
   0  -6   3        0.66       -0.25      0.45 o 
   1  -6   3        0.01        0.24      0.70 o 
   2  -6   3        0.27        0.52      0.57 o 
   3  -6   3       40.38       45.40      1.87 o 
  -7  -5   3        6.38        6.00      1.16 o 
  -6  -5   3       15.10       16.22      1.74 o 
  -5  -5   3        9.20       10.01      1.07 o 
  -4  -5   3        6.62        7.87      1.10 o 
  -3  -5   3       28.59       32.71      2.18 o 
  -2  -5   3        0.66        1.09      0.48 o 
  -1  -5   3       48.21       47.01      2.48 o 
   0  -5   3      135.72      141.17      4.59 o 
   1  -5   3       27.79       29.86      2.01 o 
   2  -5   3        9.80        9.14      0.83 o 
   3  -5   3        7.54        5.69      0.98 o 
   4  -5   3       27.92       27.58      1.44 o 
  -8  -4   3        2.94        2.05      0.51 o 
  -7  -4   3        9.67        9.54      1.67 o 
  -6  -4   3       88.73       82.71      2.95 o 
  -5  -4   3       43.81       41.51      2.29 o 
  -4  -4   3       17.37       17.46      1.13 o 
  -3  -4   3       56.09       66.43      2.81 o 
  -2  -4   3       33.59       34.83      5.00 o 
  -1  -4   3      202.78      216.67      7.85 o 
   0  -4   3        0.03        0.70      0.53 o 
   1  -4   3       20.80       20.59      2.83 o 
   2  -4   3       57.43       57.95      2.20 o 
   3  -4   3       96.84       91.22      3.33 o 
   4  -4   3      116.02      121.54      4.54 o 
  -8  -3   3       22.77       21.19      1.39 o 
  -7  -3   3       25.18       24.64      1.92 o 
  -6  -3   3        0.38        0.29      0.48 o 
  -5  -3   3       43.96       42.88      1.81 o 
  -4  -3   3       57.27       51.17      4.78 o 
  -3  -3   3      687.90      741.33     44.06 o 
  -2  -3   3       22.04       23.88      2.94 o 
  -1  -3   3      226.73      268.88      7.86 o 
   0  -3   3      337.67      336.97      9.16 o 
   1  -3   3       27.39       26.44      2.19 o 
   2  -3   3        1.17        1.16      0.38 o 
   3  -3   3        0.18        0.10      0.45 o 
   4  -3   3       51.23       58.48      3.23 o 
   5  -3   3       56.53       59.44      2.82 o 
  -8  -2   3      198.59      164.01      4.71 o 
  -7  -2   3       20.91       19.54      1.87 o 
  -6  -2   3       33.50       31.27      2.05 o 
  -5  -2   3        7.10        8.70      1.16 o 
  -4  -2   3        0.27        0.49      2.00 o 
  -3  -2   3       35.45       34.14      3.36 o 
  -2  -2   3       27.96       29.46      3.71 o 
  -1  -2   3      156.48      178.66      6.84 o 
   0  -2   3      198.52      205.78      6.44 o 
   1  -2   3       77.70       95.59      4.65 o 
   2  -2   3       79.33       87.29      4.88 o 
   3  -2   3        1.63        2.07      0.44 o 
   4  -2   3        1.12        0.70      0.59 o 
   5  -2   3       27.46       33.46      2.31 o 
   6  -2   3        0.76        0.83      0.42 o 
  -7  -1   3        9.59        9.83      1.28 o 
  -6  -1   3      144.86      136.84      5.82 o 
  -5  -1   3       19.21       16.72      3.34 o 
  -4  -1   3      223.11      230.26      9.85 o 
  -3  -1   3       43.87       41.57      3.66 o 
  -2  -1   3      171.18      178.35      6.93 o 
  -1  -1   3        7.49        9.32      1.66 o 
   0  -1   3       54.02       42.97      3.19 o 
   1  -1   3        3.11        3.20      1.10 o 
   2  -1   3      105.04      112.87      4.97 o 
   3  -1   3        0.47        0.26      0.88 o 
   4  -1   3        4.13        4.39      1.50 o 
   5  -1   3       53.02       56.37      3.10 o 
   6  -1   3       16.82       18.68      1.61 o 
  -7   0   3        1.62        0.59      0.56 o 
  -6   0   3        0.28        0.44      0.87 o 
  -5   0   3        0.06       -0.25      0.72 o 
  -4   0   3        1.69        1.62      0.68 o 
  -3   0   3       30.14       31.50      2.98 o 
  -2   0   3        4.93        5.68      1.33 o 
  -1   0   3       66.12       72.31      4.76 o 
   0   0   3        1.40        0.70      1.21 o 
   1   0   3      794.41      756.79     19.34 o 
   2   0   3       45.40       45.48      3.96 o 
   3   0   3       38.16       36.08      3.26 o 
   4   0   3      194.85      194.43      4.89 o 
   5   0   3       65.56       69.32      3.34 o 
   6   0   3        0.03       -0.22      0.60 o 
   7   0   3        3.91        5.03      0.76 o 
  -7   1   3        0.21        0.18      0.35 o 
  -6   1   3        4.55        5.69      1.14 o 
  -5   1   3      112.20      109.35      5.12 o 
  -4   1   3       39.29       42.24      2.23 o 
  -3   1   3       87.65      100.14      8.84 o 
  -2   1   3        0.08        0.05      1.18 o 
  -1   1   3        2.26        3.50      1.38 o 
   0   1   3       41.96       36.16      2.46 o 
   1   1   3     2276.49     2110.99     35.66 o 
   2   1   3       14.58       19.84      2.39 o 
   3   1   3       32.11       31.61      2.81 o 
   4   1   3      219.36      225.61      8.72 o 
   5   1   3        0.75        0.93      1.48 o 
   6   1   3       67.42       70.28      3.72 o 
   7   1   3       41.95       44.30      2.60 o 
  -6   2   3        6.61        5.06      0.98 o 
  -5   2   3        0.00       -0.73      0.73 o 
  -4   2   3      141.76      144.45      3.91 o 
  -3   2   3      408.20      390.46      9.56 o 
  -2   2   3      492.02      479.87     18.79 o 
  -1   2   3       57.60       55.39      3.46 o 
   0   2   3       24.54       24.28      2.08 o 
   1   2   3       58.97       62.35      3.36 o 
   2   2   3      375.30      364.59      7.73 o 
   3   2   3      668.96      662.06     13.61 o 
   4   2   3        0.46        0.53      0.88 o 
   5   2   3        8.47       12.38      0.85 o 
   6   2   3        7.22        8.68      1.36 o 
   7   2   3       33.82       34.09      2.41 o 
   8   2   3        7.80        7.71      0.79 o 
  -6   3   3       34.20       31.23      1.61 o 
  -5   3   3        0.11       -0.28      0.62 o 
  -4   3   3       52.59       59.28      2.55 o 
  -3   3   3       28.62       28.20      2.92 o 
  -2   3   3      203.95      234.73      9.56 o 
  -1   3   3       36.50       40.61      3.61 o 
   0   3   3      271.67      276.69      9.24 o 
   1   3   3      551.56      535.67     12.75 o 
   2   3   3       20.67       19.60      1.71 o 
   3   3   3       82.42       84.12      3.76 o 
   4   3   3      176.35      182.50      8.90 o 
   5   3   3      147.66      159.89      3.56 o 
   6   3   3       42.49       41.96      2.84 o 
   7   3   3        6.59        5.83      1.16 o 
   8   3   3        0.87        0.92      0.34 o 
  -5   4   3       10.70       11.80      1.12 o 
  -4   4   3        1.28        0.71      1.39 o 
  -3   4   3       32.23       28.93      2.48 o 
  -2   4   3      150.75      147.74      9.86 o 
  -1   4   3        3.28        5.36      2.90 o 
   0   4   3      104.62      119.39      6.60 o 
   1   4   3       28.29       28.99      3.05 o 
   2   4   3      235.47      220.12      8.26 o 
   3   4   3      159.53      165.28      7.37 o 
   4   4   3       16.61       18.64      4.19 o 
   5   4   3        3.68        3.24      0.55 o 
   6   4   3       38.19       31.51      2.51 o 
   7   4   3       10.05        9.51      0.96 o 
   8   4   3        6.47        5.56      0.61 o 
  -4   5   3       11.21       10.33      1.08 o 
  -3   5   3       30.92       34.29      2.61 o 
  -2   5   3      117.07      108.97      5.09 o 
  -1   5   3       31.31       37.24      4.12 o 
   0   5   3       21.28       19.73      1.14 o 
   1   5   3        0.85       -0.13      1.00 o 
   2   5   3        2.51        4.77      2.06 o 
   3   5   3      184.71      188.35     14.51 o 
   4   5   3       83.48       81.41      3.01 o 
   5   5   3        0.44        1.70      0.39 o 
   6   5   3        3.34        4.55      0.57 o 
   7   5   3        0.01       -0.47      0.48 o 
   8   5   3       10.56       11.32      1.11 o 
  -3   6   3       60.52       66.48      2.27 o 
  -2   6   3        1.73        2.00      0.81 o 
  -1   6   3       35.75       32.04      2.57 o 
   0   6   3       83.90       79.38      4.17 o 
   1   6   3      240.21      225.98      4.95 o 
   2   6   3      113.95      103.95      3.09 o 
   3   6   3      104.45      104.40      3.25 o 
   4   6   3       18.42       20.00      1.27 o 
   5   6   3       95.80       96.04      2.54 o 
   6   6   3        3.06        3.69      0.50 o 
   7   6   3       27.24       28.79      1.46 o 
   8   6   3       69.53       67.53      2.75 o 
  -2   7   3      117.61      120.89      4.17 o 
  -1   7   3        4.37        5.09      0.58 o 
   0   7   3        1.20        0.56      0.37 o 
   1   7   3        5.04        4.26      0.77 o 
   2   7   3        7.92       11.36      1.05 o 
   3   7   3      115.75      105.77      3.22 o 
   4   7   3       87.05       91.00      4.43 o 
   5   7   3       15.99       14.78      1.77 o 
   6   7   3       25.79       27.10      2.21 o 
   7   7   3       52.68       52.92      2.76 o 
   8   7   3       52.16       53.38      2.15 o 
  -1   8   3       14.95       14.47      1.07 o 
   0   8   3       21.08       18.96      1.62 o 
   1   8   3        0.36        0.05      0.61 o 
   2   8   3       23.60       18.28      1.39 o 
   3   8   3        3.30        2.57      0.81 o 
   4   8   3       62.80       55.66      3.24 o 
   5   8   3       58.44       60.06      3.27 o 
   6   8   3        2.98        3.14      0.77 o 
   7   8   3        3.23        3.50      0.71 o 
   1   9   3        3.48        2.18      0.46 o 
   2   9   3       11.05       14.21      1.27 o 
   3   9   3       33.09       31.44      2.00 o 
   4   9   3        0.00        0.12      0.45 o 
   5   9   3        3.06        3.16      0.70 o 
   6   9   3       33.24       31.84      1.67 o 
  -5  -8   4       27.97       26.98      1.40 o 
  -4  -8   4        3.75        2.34      0.70 o 
  -3  -8   4       31.24       31.55      1.77 o 
  -1  -8   4        0.60        1.63      0.38 o 
  -6  -7   4       50.11       49.95      2.25 o 
  -5  -7   4        0.08        0.47      0.56 o 
  -4  -7   4       10.11        9.45      1.33 o 
  -3  -7   4        2.63        2.33      0.88 o 
  -2  -7   4        6.42        4.90      1.18 o 
  -1  -7   4       11.08       11.95      1.37 o 
   0  -7   4        3.11        2.88      0.64 o 
   1  -7   4       16.28       17.26      1.07 o 
  -7  -6   4        0.31       -0.01      0.88 o 
  -6  -6   4       19.91       20.19      2.69 o 
  -5  -6   4        1.01        1.47      0.59 o 
  -4  -6   4       37.24       39.15      2.27 o 
  -3  -6   4        2.84        3.64      1.09 o 
  -2  -6   4       29.88       31.52      2.45 o 
  -1  -6   4       66.94       59.61      3.37 o 
   0  -6   4        6.83        6.97      0.94 o 
   1  -6   4        0.37        0.20      0.32 o 
   2  -6   4        1.58        3.06      0.60 o 
  -7  -5   4       71.55       73.45      3.27 o 
  -6  -5   4       80.38       79.90      4.03 o 
  -5  -5   4       19.37       18.76      2.07 o 
  -4  -5   4        0.25        0.58      0.75 o 
  -3  -5   4       21.22       22.85      1.52 o 
  -2  -5   4      142.35      146.70      5.55 o 
  -1  -5   4       37.76       31.53      2.36 o 
   0  -5   4       68.84       62.91      3.48 o 
   1  -5   4       44.53       41.95      1.82 o 
   2  -5   4       86.29       78.25      2.42 o 
   3  -5   4       12.70       17.16      1.31 o 
  -7  -4   4       55.54       46.52      2.67 o 
  -6  -4   4        1.95        1.81      0.80 o 
  -5  -4   4      122.02      119.42      5.44 o 
  -4  -4   4       44.26       46.38      2.85 o 
  -3  -4   4       77.98       85.42      3.46 o 
  -2  -4   4        0.92        0.71      0.45 o 
  -1  -4   4       62.54       61.03      1.94 o 
   0  -4   4       49.23       53.40      2.44 o 
   1  -4   4      317.32      289.17      7.85 o 
   2  -4   4       73.26       67.84      2.40 o 
   3  -4   4       58.08       53.57      3.30 o 
   4  -4   4       20.85       17.40      1.33 o 
  -7  -3   4        0.17        0.89      0.63 o 
  -6  -3   4        0.08        1.11      0.86 o 
  -5  -3   4      169.88      148.82      6.20 o 
  -4  -3   4        1.01        1.24      1.32 o 
  -3  -3   4        8.31        9.68      1.09 o 
  -2  -3   4       91.57      106.01      5.27 o 
  -1  -3   4       30.57       28.26      3.27 o 
   0  -3   4       45.17       49.68      3.78 o 
   1  -3   4        0.92        0.88      0.49 o 
   2  -3   4        4.16        4.49      0.63 o 
   3  -3   4      166.55      160.75      6.70 o 
   4  -3   4       90.42       94.35      3.91 o 
   5  -3   4       31.82       34.24      1.83 o 
  -7  -2   4        4.85        3.91      0.92 o 
  -6  -2   4        1.28        0.81      0.75 o 
  -5  -2   4       64.36       63.16      3.72 o 
  -4  -2   4        7.42        7.82      1.12 o 
  -3  -2   4        4.03        3.77      1.48 o 
  -2  -2   4       29.58       36.26      3.55 o 
  -1  -2   4       10.46       14.10      2.66 o 
   0  -2   4       89.09      101.82      6.95 o 
   1  -2   4       35.61       37.36      3.15 o 
   2  -2   4        0.13        0.60      0.56 o 
   3  -2   4       51.17       50.50      1.84 o 
   4  -2   4       32.97       32.19      2.41 o 
   5  -2   4       23.95       25.38      1.19 o 
   6  -2   4        6.81        6.74      0.69 o 
  -7  -1   4        7.40        8.62      1.14 o 
  -6  -1   4       12.74       10.62      1.58 o 
  -5  -1   4        9.34        8.30      1.44 o 
  -4  -1   4        9.55        9.34      1.11 o 
  -3  -1   4       32.90       30.50      4.90 o 
  -2  -1   4       57.50       66.92      4.62 o 
  -1  -1   4       72.70       72.06      6.55 o 
   0  -1   4      743.97      793.55     19.12 o 
   1  -1   4        0.08       -0.68      2.31 o 
   2  -1   4       63.78       53.50      5.78 o 
   3  -1   4        0.06       -0.26      0.50 o 
   4  -1   4       12.20       13.56      1.27 o 
   5  -1   4       20.33       20.57      1.72 o 
   6  -1   4       55.29       62.67      2.94 o 
  -7   0   4        0.81        0.66      0.47 o 
  -6   0   4        3.24        2.68      1.02 o 
  -5   0   4        2.09        1.83      0.88 o 
  -4   0   4       86.52       80.86      3.63 o 
  -3   0   4      178.67      192.03      8.34 o 
  -2   0   4       34.30       30.80      4.59 o 
  -1   0   4       10.18        9.21      2.55 o 
   0   0   4       35.03       38.49      4.74 o 
   1   0   4       27.03       32.94      3.42 o 
   2   0   4      794.38      819.69     21.03 o 
   3   0   4      187.70      189.52     11.94 o 
   4   0   4      107.61       98.11      3.35 o 
   5   0   4       26.97       27.12      2.55 o 
   6   0   4       45.25       49.17      2.88 o 
   7   0   4       85.93       86.86      3.11 o 
  -6   1   4       79.41       79.06      3.74 o 
  -5   1   4       19.63       20.93      2.10 o 
  -4   1   4       71.54       61.78      6.75 o 
  -3   1   4       29.70       24.69      4.82 o 
  -2   1   4      209.56      204.74     12.38 o 
  -1   1   4      922.93      896.03     27.56 o 
   0   1   4        2.37        3.00      1.44 o 
   1   1   4       19.46       25.85      2.82 o 
   2   1   4      154.53      170.67      7.83 o 
   3   1   4        0.00        1.00      1.06 o 
   4   1   4       32.80       33.90      2.33 o 
   5   1   4       45.78       47.81      2.51 o 
   6   1   4      158.63      175.79      6.40 o 
   7   1   4       90.19       96.58      3.86 o 
  -6   2   4       71.31       66.77      2.89 o 
  -5   2   4       47.93       47.97      3.00 o 
  -4   2   4      115.31      117.52      3.58 o 
  -3   2   4       56.70       52.87      2.00 o 
  -2   2   4        0.34       -0.38      1.03 o 
  -1   2   4       12.92       12.68      2.62 o 
   0   2   4      267.91      278.27      8.93 o 
   1   2   4      156.70      165.13      5.42 o 
   2   2   4        1.77       -1.79      1.81 o 
   3   2   4      253.28      271.95      8.69 o 
   4   2   4       51.87       56.86      2.60 o 
   5   2   4        0.24       -0.01      0.38 o 
   6   2   4        5.41        6.19      0.74 o 
   7   2   4       22.29       22.73      1.90 o 
   8   2   4       13.18       11.81      0.91 o 
  -5   3   4        3.09        2.23      0.74 o 
  -4   3   4       17.36       21.18      1.43 o 
  -3   3   4       64.14       64.20      2.50 o 
  -2   3   4        8.80        8.44      1.14 o 
  -1   3   4       73.04       73.03      5.26 o 
   0   3   4       49.05       52.42      5.61 o 
   1   3   4        1.35        1.54      0.95 o 
   2   3   4      388.71      430.48     10.65 o 
   3   3   4        0.02       -0.47      0.77 o 
   4   3   4       92.41       95.78      3.30 o 
   5   3   4      119.38      121.51      3.11 o 
   6   3   4        0.01       -0.10      0.36 o 
   7   3   4        9.98       10.85      1.43 o 
   8   3   4        0.04       -0.33      0.41 o 
  -5   4   4        0.20        0.17      0.23 o 
  -4   4   4       18.94       19.25      1.66 o 
  -3   4   4       52.09       52.51      3.85 o 
  -2   4   4        4.05        4.60      3.35 o 
  -1   4   4      110.75      120.52      7.46 o 
   0   4   4      213.17      217.38     10.73 o 
   1   4   4        6.74        5.36      1.31 o 
   2   4   4        1.02        2.60      1.32 o 
   3   4   4       20.21       16.24      2.32 o 
   4   4   4        8.00        7.86      0.57 o 
   5   4   4       13.64       13.44      1.49 o 
   6   4   4        4.51        3.65      0.49 o 
   7   4   4      128.68      122.98      4.96 o 
   8   4   4        1.04        0.53      0.44 o 
  -4   5   4       41.27       42.12      1.85 o 
  -3   5   4       77.73       80.80      3.92 o 
  -2   5   4        7.28        8.86      1.39 o 
  -1   5   4       41.65       41.40      2.94 o 
   0   5   4       13.92       13.96      1.21 o 
   1   5   4       87.88       80.95      2.54 o 
   2   5   4        3.62        2.23      0.32 o 
   3   5   4       16.69       19.19      0.86 o 
   4   5   4       27.18       27.15      1.63 o 
   5   5   4       65.25       64.36      3.09 o 
   6   5   4       98.05       93.28      2.97 o 
   7   5   4        0.29        1.19      1.29 o 
  -3   6   4       13.87       14.62      0.81 o 
  -2   6   4        5.37        4.23      1.14 o 
  -1   6   4      235.60      230.17      5.43 o 
   0   6   4       28.77       25.97      1.45 o 
   1   6   4       42.45       35.47      1.33 o 
   2   6   4       15.05       12.21      0.75 o 
   3   6   4      175.37      179.48      4.64 o 
   4   6   4       78.47       79.05      3.86 o 
   5   6   4       88.73       88.60      3.80 o 
   6   6   4      144.85      150.32      3.96 o 
   7   6   4       62.03       63.25      2.01 o 
   8   6   4      138.03      138.68      4.02 o 
  -2   7   4        1.17        0.69      0.25 o 
  -1   7   4        1.90        3.04      0.65 o 
   0   7   4       27.69       23.68      1.99 o 
   1   7   4       44.00       39.20      2.24 o 
   2   7   4       15.22       10.58      0.96 o 
   3   7   4       11.33       10.56      1.52 o 
   4   7   4       55.09       51.75      2.33 o 
   5   7   4       25.77       26.98      1.62 o 
   6   7   4       42.22       44.55      1.89 o 
   7   7   4      142.49      144.59      4.84 o 
  -1   8   4        1.04        0.31      0.32 o 
   0   8   4        8.79        5.89      0.95 o 
   1   8   4       10.60        9.07      1.30 o 
   2   8   4       33.82       26.76      2.22 o 
   3   8   4       16.63       15.63      1.74 o 
   4   8   4       40.78       43.41      2.80 o 
   5   8   4        1.02        1.16      0.65 o 
   6   8   4       13.04       11.67      1.26 o 
   7   8   4        3.43        2.87      0.59 o 
   1   9   4       11.27       11.47      0.90 o 
   2   9   4        1.38        0.12      0.41 o 
   3   9   4        0.08        0.44      0.52 o 
   4   9   4       37.47       39.19      2.20 o 
   5   9   4        0.59       -0.34      0.49 o 
   6   9   4       19.89       20.08      1.23 o 
  -4  -7   5       12.28       13.30      1.17 o 
  -3  -7   5        0.05        0.26      0.47 o 
  -2  -7   5       13.58       11.92      1.16 o 
  -1  -7   5       36.19       33.40      1.14 o 
  -6  -6   5        3.60        3.67      0.75 o 
  -5  -6   5       30.90       32.65      1.95 o 
  -4  -6   5        5.18        3.93      0.93 o 
  -3  -6   5       62.49       58.34      3.04 o 
  -2  -6   5       44.37       42.10      2.60 o 
  -1  -6   5       31.41       35.23      2.28 o 
   0  -6   5        0.31        1.47      0.42 o 
   1  -6   5        4.90        5.08      0.63 o 
  -7  -5   5       11.24       10.43      0.95 o 
  -6  -5   5        2.36        2.26      0.78 o 
  -5  -5   5       53.89       63.17      3.72 o 
  -4  -5   5       48.66       53.55      2.23 o 
  -3  -5   5      109.20      114.64      3.92 o 
  -2  -5   5       27.06       24.98      1.34 o 
  -1  -5   5       83.92       77.88      2.46 o 
   0  -5   5      159.04      148.88      5.44 o 
   1  -5   5        4.52        8.43      0.79 o 
   2  -5   5       28.77       31.49      1.29 o 
  -7  -4   5       22.70       20.82      0.85 o 
  -6  -4   5        7.87        6.71      1.15 o 
  -5  -4   5        6.97        9.96      1.53 o 
  -4  -4   5        3.43        4.23      1.12 o 
  -3  -4   5        0.86        1.32      0.61 o 
  -2  -4   5       12.01       14.73      1.16 o 
  -1  -4   5      421.72      400.13      7.48 o 
   0  -4   5       14.32       12.21      0.96 o 
   1  -4   5       30.01       21.29      1.85 o 
   2  -4   5       97.15       91.77      4.12 o 
   3  -4   5        0.71        1.62      0.66 o 
   4  -4   5        3.52        3.66      0.48 o 
  -7  -3   5        7.15        5.99      0.86 o 
  -6  -3   5       44.06       40.32      2.75 o 
  -5  -3   5       16.85       16.30      1.94 o 
  -4  -3   5        4.80        4.21      1.02 o 
  -3  -3   5        2.40        2.07      1.11 o 
  -2  -3   5        0.24       -0.24      0.58 o 
  -1  -3   5        8.36       11.23      1.15 o 
   0  -3   5       58.42       58.87      3.02 o 
   1  -3   5       74.42       71.71      3.12 o 
   2  -3   5       66.87       65.31      2.28 o 
   3  -3   5        3.08        1.15      0.48 o 
   5  -3   5        6.41        6.41      0.65 o 
  -7  -2   5        6.79        6.85      0.91 o 
  -6  -2   5        0.06       -0.25      0.69 o 
  -5  -2   5        0.51        1.06      0.70 o 
  -4  -2   5      208.99      208.58      6.64 o 
  -3  -2   5        8.38        9.66      1.23 o 
  -2  -2   5        2.99        3.85      2.49 o 
  -1  -2   5        1.94        1.95      1.37 o 
   0  -2   5        5.74        6.26      1.90 o 
   1  -2   5       35.36       37.07      1.94 o 
   2  -2   5       20.84       23.22      1.43 o 
   3  -2   5      131.76      124.50      4.93 o 
   4  -2   5        0.02        0.70      0.63 o 
   5  -2   5       45.53       49.64      2.20 o 
  -7  -1   5       32.60       28.96      1.03 o 
  -6  -1   5        1.69        1.38      0.69 o 
  -5  -1   5       18.14       18.60      1.92 o 
  -4  -1   5       39.53       39.71      2.56 o 
  -3  -1   5       33.81       30.10      1.99 o 
  -2  -1   5      314.46      351.90     18.35 o 
  -1  -1   5      118.14      122.81      9.80 o 
   0  -1   5      277.59      288.56     11.49 o 
   1  -1   5      226.21      245.56     11.05 o 
   2  -1   5       37.89       40.16      2.84 o 
   3  -1   5       50.73       49.09      2.46 o 
   4  -1   5        0.26        0.84      0.64 o 
   5  -1   5      276.98      304.36      8.42 o 
   6  -1   5       43.98       47.76      2.28 o 
  -6   0   5       26.48       29.10      2.12 o 
  -5   0   5       54.24       56.00      3.36 o 
  -4   0   5       39.27       32.82      2.47 o 
  -3   0   5      106.28      106.21      5.47 o 
  -2   0   5       71.37       72.81      7.89 o 
  -1   0   5        2.84        0.54      1.77 o 
   0   0   5      370.15      407.72     13.43 o 
   1   0   5       89.50      104.53     10.03 o 
   2   0   5      260.61      242.52     11.16 o 
   3   0   5       63.97       65.57      1.93 o 
   4   0   5      136.43      142.74      5.22 o 
   5   0   5      143.74      152.28      5.41 o 
   6   0   5       49.73       54.17      1.79 o 
  -6   1   5       11.40       12.00      1.20 o 
  -5   1   5        0.01        2.04      0.83 o 
  -4   1   5      106.54      100.11      4.57 o 
  -3   1   5       71.72       91.88      9.37 o 
  -2   1   5       20.16       23.59      4.46 o 
  -1   1   5       91.96      101.79      8.54 o 
   0   1   5      104.28      114.56      8.72 o 
   1   1   5       18.60       14.55      2.74 o 
   2   1   5        3.08        2.54      1.51 o 
   3   1   5       11.91       13.37      1.53 o 
   4   1   5        7.05        9.85      1.14 o 
   5   1   5       44.43       54.12      3.70 o 
   6   1   5        3.53        4.62      0.65 o 
   7   1   5       71.15       71.08      2.88 o 
  -5   2   5       24.08       26.27      1.95 o 
  -4   2   5       34.81       33.97      1.48 o 
  -3   2   5       58.37       57.05      3.01 o 
  -2   2   5       45.16       53.59      2.20 o 
  -1   2   5       35.75       48.61      5.62 o 
   0   2   5      146.28      146.05      9.51 o 
   1   2   5      504.10      533.04     14.65 o 
   2   2   5      149.20      165.88      8.07 o 
   3   2   5       32.40       29.84      3.08 o 
   4   2   5        7.36        8.61      0.63 o 
   5   2   5       65.27       73.65      2.55 o 
   6   2   5       34.48       34.29      2.56 o 
   7   2   5       45.97       46.56      2.48 o 
  -5   3   5       19.01       19.68      1.86 o 
  -4   3   5        2.37        3.73      0.53 o 
  -3   3   5        1.49        0.56      0.65 o 
  -2   3   5       84.49       88.39      4.31 o 
  -1   3   5       19.17       18.46      1.42 o 
   0   3   5        0.04        2.36      1.60 o 
   1   3   5        0.61        0.76      1.34 o 
   2   3   5       37.26       37.55      2.95 o 
   3   3   5      323.54      331.27      4.70 o 
   4   3   5       54.04       53.41      1.34 o 
   5   3   5        1.36        3.11      0.62 o 
   6   3   5        8.66        8.74      0.84 o 
   7   3   5       34.24       33.41      2.15 o 
  -4   4   5        2.49        2.31      0.55 o 
  -3   4   5       33.47       32.44      2.44 o 
  -2   4   5       16.19       16.66      1.78 o 
  -1   4   5        4.51        5.51      1.04 o 
   0   4   5       54.43       52.48      1.77 o 
   1   4   5       48.40       47.64      2.19 o 
   2   4   5      371.47      369.20      7.85 o 
   3   4   5       14.34       13.18      0.62 o 
   4   4   5        2.41        1.83      0.31 o 
   5   4   5       32.83       33.16      1.36 o 
   6   4   5       93.35       89.38      2.26 o 
   7   4   5       68.10       68.39      2.07 o 
  -4   5   5        9.56        8.82      0.66 o 
  -3   5   5       18.11       19.93      1.11 o 
  -2   5   5       97.28       93.69      2.89 o 
  -1   5   5       14.00       16.00      1.17 o 
   0   5   5        4.07        3.25      0.71 o 
   1   5   5       98.81       97.31      3.07 o 
   2   5   5      111.59      113.12      2.47 o 
   3   5   5      318.49      325.39      5.27 o 
   4   5   5      455.31      470.63      7.09 o 
   5   5   5        5.28        6.03      0.61 o 
   6   5   5      101.89       97.87      2.99 o 
   7   5   5        5.30        4.79      0.68 o 
  -3   6   5       56.32       59.67      2.08 o 
  -2   6   5        0.10        0.17      0.35 o 
  -1   6   5        1.71        1.07      0.48 o 
   0   6   5       46.13       48.32      2.57 o 
   1   6   5       36.12       35.97      1.69 o 
   2   6   5       69.16       62.77      1.88 o 
   3   6   5      250.74      241.53      6.96 o 
   4   6   5       88.12       92.38      2.44 o 
   5   6   5       67.62       71.60      2.87 o 
   6   6   5       78.82       88.77      2.77 o 
   7   6   5        1.24        1.71      0.37 o 
  -2   7   5       14.93       14.90      0.87 o 
  -1   7   5        5.15        5.09      0.53 o 
   0   7   5        0.53        1.04      0.41 o 
   1   7   5       39.85       41.97      2.90 o 
   2   7   5        5.87        3.83      0.56 o 
   3   7   5        7.80       10.24      1.46 o 
   4   7   5        2.72        4.10      0.75 o 
   5   7   5      210.72      201.34      4.85 o 
   6   7   5       10.22       10.82      0.88 o 
   7   7   5        2.27        1.51      0.44 o 
   0   8   5        4.24        2.75      0.63 o 
   1   8   5        4.19        5.28      0.93 o 
   2   8   5       11.02        8.51      1.20 o 
   3   8   5       20.93       25.86      2.09 o 
   4   8   5        7.02        5.74      1.00 o 
   5   8   5       43.61       46.58      2.59 o 
   6   8   5        1.79        1.50      0.53 o 
   2   9   5       17.93       18.14      1.21 o 
   4   9   5        3.38        4.83      0.77 o 
   5   9   5       21.05       20.64      1.30 o 
  -1  -6   6        4.34        3.35      0.69 o 
   0  -6   6       14.78       14.04      1.05 o 
  -6  -5   6        8.31        7.90      0.88 o 
  -5  -5   6      102.75      111.68      4.36 o 
  -4  -5   6       25.13       27.51      1.36 o 
  -3  -5   6       95.76       98.23      3.73 o 
  -2  -5   6      153.52      154.16      5.01 o 
  -1  -5   6        8.22        6.16      0.84 o 
   0  -5   6       41.61       42.70      2.45 o 
   1  -5   6        0.17       -0.40      0.47 o 
   2  -5   6        1.75        1.69      0.44 o 
  -6  -4   6       11.65       12.10      0.66 o 
  -5  -4   6       40.93       40.08      1.47 o 
  -4  -4   6        1.55        2.07      0.88 o 
  -3  -4   6       50.65       52.37      3.25 o 
  -2  -4   6       46.53       50.02      2.76 o 
  -1  -4   6        0.07        0.05      0.55 o 
   0  -4   6      122.73      113.32      4.37 o 
   1  -4   6        9.09        5.23      1.05 o 
   2  -4   6        0.97        0.99      0.57 o 
   3  -4   6        0.01       -0.06      0.36 o 
  -6  -3   6        0.48        0.48      0.28 o 
  -5  -3   6       23.53       24.83      1.28 o 
  -4  -3   6        0.05        0.03      0.36 o 
  -3  -3   6        8.37        8.28      1.49 o 
  -2  -3   6       20.26       21.77      1.92 o 
  -1  -3   6       54.76       59.58      5.93 o 
   0  -3   6       17.02       18.92      1.72 o 
   1  -3   6       30.87       31.23      2.25 o 
   2  -3   6        6.46        5.72      1.06 o 
   3  -3   6        2.31        2.77      0.76 o 
   4  -3   6        1.89        2.00      0.50 o 
  -6  -2   6       78.73       77.98      4.10 o 
  -5  -2   6       27.57       24.07      2.05 o 
  -4  -2   6        2.47        0.55      0.63 o 
  -3  -2   6       23.46       24.41      2.62 o 
  -2  -2   6      135.24      141.47      4.31 o 
  -1  -2   6        3.61        2.73      1.02 o 
   0  -2   6       12.89       13.38      1.33 o 
   1  -2   6      763.15      751.74     19.72 o 
   2  -2   6        7.65        6.28      1.08 o 
   3  -2   6       51.47       55.70      3.04 o 
   4  -2   6       29.72       27.21      1.90 o 
   5  -2   6       29.60       28.89      1.42 o 
  -6  -1   6       10.05       10.43      0.73 o 
  -5  -1   6       20.11       19.01      1.82 o 
  -4  -1   6       20.29       17.99      1.86 o 
  -3  -1   6       92.44      100.23     10.72 o 
  -2  -1   6       47.93       50.62      5.58 o 
  -1  -1   6       66.72       68.46      3.77 o 
   0  -1   6      115.10      113.96      4.19 o 
   1  -1   6       56.97       52.92      1.79 o 
   2  -1   6       51.53       54.50      3.17 o 
   3  -1   6      465.79      452.66     11.91 o 
   4  -1   6       58.35       55.40      3.00 o 
   5  -1   6        5.08        6.64      0.66 o 
  -6   0   6        2.77        1.81      0.28 o 
  -5   0   6       69.23       66.68      4.39 o 
  -4   0   6       70.72       67.78      3.48 o 
  -3   0   6       10.01       11.39      3.69 o 
  -2   0   6       39.31       43.75      2.17 o 
  -1   0   6        2.03        1.44      0.47 o 
   0   0   6       16.33       16.10      1.16 o 
   1   0   6       13.36       10.06      1.02 o 
   2   0   6      109.23      112.54      2.29 o 
   3   0   6      319.64      289.52      5.48 o 
   4   0   6       24.19       24.84      1.96 o 
   5   0   6      145.50      158.96      7.55 o 
   6   0   6        1.45        2.04      0.34 o 
  -5   1   6        7.16        7.45      0.63 o 
  -4   1   6       77.05       74.65      3.19 o 
  -3   1   6       59.42       63.58      2.94 o 
  -2   1   6       15.41       18.38      1.39 o 
  -1   1   6       17.88       20.33      1.39 o 
   0   1   6        6.88        7.29      0.80 o 
   1   1   6       12.98       10.13      0.92 o 
   2   1   6      196.41      181.64      2.69 o 
   3   1   6        1.39        0.66      0.38 o 
   4   1   6        1.01        0.35      0.37 o 
   5   1   6      201.03      207.37      4.81 o 
   6   1   6       33.73       35.67      1.45 o 
  -4   2   6        2.49        3.14      0.61 o 
  -3   2   6       34.05       30.80      1.32 o 
  -2   2   6       99.75      103.75      2.70 o 
  -1   2   6      175.44      180.21      3.88 o 
   0   2   6       11.06       10.68      0.70 o 
   1   2   6        0.44        0.77      0.29 o 
   2   2   6      123.20      131.02      2.82 o 
   3   2   6      152.65      153.30      3.63 o 
   4   2   6      124.21      128.99      2.87 o 
   5   2   6       26.46       28.27      1.51 o 
   6   2   6        0.22        0.53      0.50 o 
   7   2   6       81.93       80.93      2.90 o 
  -4   3   6        0.49        0.85      0.42 o 
  -3   3   6       44.28       44.18      2.38 o 
  -2   3   6      151.17      151.54      5.84 o 
  -1   3   6        6.81        6.78      0.65 o 
   0   3   6       23.19       24.14      1.63 o 
   1   3   6      105.10      101.11      2.62 o 
   2   3   6      288.94      299.78      5.74 o 
   3   3   6        0.00       -0.02      0.42 o 
   4   3   6        7.25        7.93      0.85 o 
   5   3   6      254.66      264.57      9.33 o 
   6   3   6       74.10       78.42      2.47 o 
   7   3   6        8.47        6.95      0.53 o 
  -4   4   6        3.50        3.62      0.50 o 
  -3   4   6       87.88       87.68      3.39 o 
  -2   4   6      132.31      137.65      3.56 o 
  -1   4   6       73.68       76.40      2.78 o 
   0   4   6      282.19      279.04      7.24 o 
   1   4   6       35.81       37.97      1.49 o 
   2   4   6       68.35       63.02      1.71 o 
   3   4   6       45.84       46.58      1.67 o 
   4   4   6      175.88      176.25      3.47 o 
   5   4   6       64.78       60.97      3.37 o 
   6   4   6        9.71        9.79      0.83 o 
   7   4   6       93.69       88.43      3.01 o 
  -3   5   6        0.25        0.20      0.33 o 
  -2   5   6        0.35        0.28      0.34 o 
  -1   5   6      271.85      268.94      5.70 o 
   0   5   6      102.09      107.13      4.27 o 
   1   5   6      156.41      148.69      3.99 o 
   2   5   6      186.69      185.31      3.59 o 
   3   5   6        2.59        3.51      0.38 o 
   4   5   6       85.35       86.46      2.24 o 
   5   5   6       20.38       21.47      1.29 o 
   6   5   6        4.99        6.43      1.05 o 
   7   5   6       19.36       20.35      1.28 o 
  -2   6   6        4.90        6.11      0.64 o 
  -1   6   6        5.41        6.07      0.66 o 
   0   6   6       28.40       27.72      2.40 o 
   1   6   6      118.57      107.21      3.12 o 
   2   6   6       13.42       17.07      0.94 o 
   3   6   6        2.62        2.26      0.50 o 
   4   6   6        0.64        1.30      0.36 o 
   5   6   6        0.07       -0.11      0.44 o 
   6   6   6       41.58       36.63      2.26 o 
   7   6   6        4.91        4.85      0.62 o 
  -1   7   6       62.07       65.90      1.73 o 
   0   7   6        7.63        6.95      0.77 o 
   1   7   6       20.93       24.44      2.71 o 
   2   7   6       17.43       21.31      2.05 o 
   3   7   6       59.96       58.88      4.18 o 
   4   7   6       11.06       12.20      1.04 o 
   5   7   6       18.57       15.77      1.06 o 
   6   7   6        0.03       -0.04      0.47 o 
   1   8   6       14.02       15.93      1.26 o 
   2   8   6        5.80        6.73      0.92 o 
   3   8   6       28.00       31.69      2.02 o 
   4   8   6        0.06        0.38      0.49 o 
   5   8   6        0.22       -0.01      0.39 o 
  -2  -6   7        4.25        4.44      0.57 o 
  -1  -6   7       27.08       25.21      1.22 o 
  -4  -5   7       37.68       37.49      1.73 o 
  -3  -5   7        0.03       -0.17      0.33 o 
  -2  -5   7        1.87        1.89      0.53 o 
  -1  -5   7        6.12        6.13      0.75 o 
   0  -5   7        1.91        1.64      0.54 o 
   1  -5   7        3.22        2.48      0.47 o 
  -5  -4   7       30.27       32.07      1.78 o 
  -4  -4   7       34.79       39.98      2.30 o 
  -3  -4   7       26.40       26.96      1.88 o 
  -2  -4   7        0.53        0.49      0.52 o 
  -1  -4   7        1.82        0.32      0.49 o 
   0  -4   7        0.33        0.68      0.37 o 
   1  -4   7        2.43        1.85      0.60 o 
   2  -4   7       23.08       22.82      1.42 o 
  -5  -3   7        1.67        1.34      0.33 o 
  -4  -3   7        2.98        3.05      0.45 o 
  -3  -3   7      196.49      194.97      5.50 o 
  -2  -3   7       10.77       11.30      1.39 o 
  -1  -3   7      102.13      100.96      4.23 o 
   0  -3   7      121.61      117.85      4.64 o 
   1  -3   7        0.75        0.01      0.45 o 
   2  -3   7        4.07        2.70      0.78 o 
   3  -3   7        0.44       -0.04      0.38 o 
  -6  -2   7        1.39        1.78      0.35 o 
  -5  -2   7        0.66        1.23      0.35 o 
  -4  -2   7      172.68      181.41      5.55 o 
  -3  -2   7       68.32       72.45      3.07 o 
  -2  -2   7        9.23        8.69      1.01 o 
  -1  -2   7      504.90      489.48      8.61 o 
   0  -2   7       19.12       17.37      1.65 o 
   1  -2   7       16.43       18.58      1.84 o 
   2  -2   7       59.19       53.64      2.88 o 
   3  -2   7       39.57       39.66      2.28 o 
   4  -2   7        3.44        1.91      0.56 o 
  -6  -1   7        9.16        8.44      0.64 o 
  -5  -1   7        9.93       11.57      1.10 o 
  -4  -1   7        6.70        6.60      0.98 o 
  -3  -1   7        0.04       -0.31      0.50 o 
  -2  -1   7       49.24       50.51      2.59 o 
  -1  -1   7      162.68      150.89      4.96 o 
   0  -1   7       31.03       32.45      1.45 o 
   1  -1   7      294.42      285.91      5.66 o 
   2  -1   7       24.10       21.48      1.26 o 
   3  -1   7       13.15       11.98      1.31 o 
   4  -1   7       11.49       12.33      1.33 o 
   5  -1   7        7.63        8.22      0.93 o 
  -5   0   7        5.32        5.22      0.71 o 
  -4   0   7        3.13        3.45      0.70 o 
  -3   0   7       15.70       17.31      1.55 o 
  -2   0   7        9.05        7.89      1.04 o 
  -1   0   7       11.26       11.78      1.11 o 
   0   0   7        0.48        1.16      0.43 o 
   1   0   7      479.68      466.34      6.33 o 
   2   0   7        3.53        2.51      0.39 o 
   3   0   7       15.94       15.22      0.85 o 
   4   0   7        0.01        0.24      0.69 o 
   5   0   7        0.08        0.09      0.31 o 
  -4   1   7       15.61       15.63      1.26 o 
  -3   1   7       88.61       91.70      3.70 o 
  -2   1   7       10.41        9.30      1.11 o 
  -1   1   7      163.47      171.68     13.13 o 
   0   1   7       96.93       91.08      2.56 o 
   1   1   7        1.10        1.02      0.28 o 
   2   1   7        0.37        0.45      0.25 o 
   3   1   7      230.18      231.01      5.39 o 
   4   1   7       64.75       63.70      2.24 o 
   5   1   7        3.33        3.14      0.52 o 
   6   1   7        0.71        0.45      0.28 o 
  -3   2   7        9.42       10.10      1.06 o 
  -2   2   7      142.96      145.92      3.40 o 
  -1   2   7        1.75        1.80      0.42 o 
   0   2   7       97.56       99.38      2.54 o 
   1   2   7      345.99      330.58     14.10 o 
   2   2   7       78.54       74.27      2.26 o 
   3   2   7        0.00        0.30      0.42 o 
   4   2   7       13.37       14.28      1.61 o 
   5   2   7        0.68        1.72      0.76 o 
   6   2   7       28.94       28.77      1.71 o 
  -3   3   7       47.14       45.35      2.14 o 
  -2   3   7      132.31      137.86      3.24 o 
  -1   3   7        3.16        2.46      0.48 o 
   0   3   7      101.11       98.94      3.05 o 
   1   3   7       43.94       38.88      1.61 o 
   2   3   7       11.83       11.05      0.74 o 
   3   3   7      467.50      442.02      6.76 o 
   4   3   7       30.11       30.94      1.61 o 
   5   3   7       17.83       16.21      1.66 o 
   6   3   7        5.19        5.22      0.81 o 
  -3   4   7       42.41       43.11      1.90 o 
  -2   4   7       32.93       38.41      2.16 o 
  -1   4   7       62.33       67.43      3.19 o 
   0   4   7      153.17      156.07      3.63 o 
   1   4   7       17.16       17.54      1.07 o 
   2   4   7       10.90        9.21      0.68 o 
   3   4   7       22.23       19.34      1.06 o 
   4   4   7      112.80      104.54      2.51 o 
   5   4   7       26.04       25.52      2.07 o 
   6   4   7       18.62       16.55      1.42 o 
  -2   5   7       32.48       33.08      1.77 o 
  -1   5   7       14.52       14.06      1.35 o 
   0   5   7       18.21       18.68      1.63 o 
   1   5   7        7.78        6.65      1.09 o 
   2   5   7       80.06       78.65      1.97 o 
   3   5   7        0.05       -0.09      0.31 o 
   4   5   7       63.00       69.66      2.42 o 
   5   5   7        7.56        5.90      1.05 o 
   6   5   7       20.52       21.64      1.61 o 
  -2   6   7       26.09       25.34      1.17 o 
  -1   6   7        2.55        1.37      0.45 o 
   0   6   7        0.35       -0.14      0.41 o 
   1   6   7        2.87        4.23      0.82 o 
   2   6   7        0.35        0.85      0.51 o 
   3   6   7        1.60        0.35      0.36 o 
   4   6   7       76.09       67.34      3.46 o 
   5   6   7        2.00        1.43      0.58 o 
   6   6   7       31.40       33.60      1.90 o 
   0   7   7       18.22       18.33      1.13 o 
   1   7   7        0.02        0.27      0.36 o 
   2   7   7        2.96        3.31      0.62 o 
   3   7   7        0.02        0.17      0.36 o 
   4   7   7        8.45        9.06      1.12 o 
   5   7   7        3.48        5.22      0.84 o 
  -2  -5   8        6.43        7.00      0.65 o 
  -1  -5   8        1.13        0.61      0.25 o 
  -4  -4   8       31.97       31.58      1.50 o 
  -3  -4   8        1.64        1.85      0.51 o 
  -2  -4   8        0.49        0.42      0.41 o 
  -1  -4   8        3.28        2.98      0.44 o 
   0  -4   8       55.58       63.25      2.52 o 
   1  -4   8       11.59        8.95      0.78 o 
  -5  -3   8      112.60      111.35      3.20 o 
  -4  -3   8       41.45       37.26      1.91 o 
  -3  -3   8      124.41      125.90      4.37 o 
  -2  -3   8       32.27       27.56      1.91 o 
  -1  -3   8       19.15       15.94      1.44 o 
   0  -3   8       27.39       25.24      1.23 o 
   1  -3   8       38.18       36.39      1.95 o 
   2  -3   8       36.34       46.09      2.44 o 
  -5  -2   8       95.43       98.32      2.83 o 
  -4  -2   8        0.22        0.79      0.37 o 
  -3  -2   8      164.16      166.52      4.93 o 
  -2  -2   8       22.58       21.70      1.12 o 
  -1  -2   8       34.35       34.10      1.41 o 
   0  -2   8        0.14        0.52      0.64 o 
   1  -2   8       16.45       15.00      0.99 o 
   2  -2   8       20.28       19.51      1.06 o 
   3  -2   8        0.71        1.00      0.29 o 
  -5  -1   8        0.02        0.09      0.25 o 
  -4  -1   8        0.00        0.38      0.43 o 
  -3  -1   8      168.75      176.65      5.44 o 
  -2  -1   8       24.41       23.86      1.69 o 
  -1  -1   8      126.34      129.20      4.45 o 
   0  -1   8        7.81        7.18      0.70 o 
   1  -1   8       21.70       22.03      1.62 o 
   2  -1   8      101.76      110.52      2.91 o 
   3  -1   8        6.00        4.51      0.85 o 
   4  -1   8        0.36        0.98      0.44 o 
  -5   0   8       28.91       28.48      1.24 o 
  -4   0   8        0.63        0.71      0.41 o 
  -3   0   8        6.01        5.79      0.91 o 
  -2   0   8       36.09       39.71      2.32 o 
  -1   0   8      134.09      139.05      3.47 o 
   0   0   8       60.58       60.09      2.08 o 
   1   0   8        8.70        7.31      0.73 o 
   2   0   8       15.56       11.83      0.84 o 
   3   0   8        0.08       -0.10      0.61 o 
   4   0   8       30.90       33.83      2.04 o 
   5   0   8        1.88        3.46      0.53 o 
  -4   1   8       15.78       16.69      1.12 o 
  -3   1   8      240.41      250.43      6.98 o 
  -2   1   8       11.29        9.19      1.19 o 
  -1   1   8       15.54       14.90      1.44 o 
   0   1   8       22.59       23.95      1.58 o 
   1   1   8       18.53       20.52      0.93 o 
   2   1   8       76.31       77.22      2.07 o 
   3   1   8       45.58       44.20      1.78 o 
   4   1   8        1.71        1.43      0.67 o 
   5   1   8       20.33       21.10      1.44 o 
  -3   2   8       11.81       11.77      1.02 o 
  -2   2   8       11.59        9.82      1.07 o 
  -1   2   8      205.66      199.49      4.27 o 
   0   2   8       94.85       96.37      2.70 o 
   1   2   8       37.10       28.62      1.40 o 
   2   2   8       75.92       74.85      1.97 o 
   3   2   8       58.98       49.83      1.97 o 
   4   2   8       31.90       29.13      2.12 o 
   5   2   8       11.70       12.06      1.19 o 
  -2   3   8        0.09        0.43      0.26 o 
  -1   3   8       70.06       67.89      2.09 o 
   0   3   8       25.12       23.19      1.54 o 
   1   3   8       60.48       52.76      1.96 o 
   2   3   8       23.08       21.30      0.99 o 
   3   3   8        2.33        1.23      0.36 o 
   4   3   8       27.15       26.66      2.05 o 
   5   3   8        8.18        7.01      1.01 o 
   6   3   8        0.20        0.36      0.29 o 
  -2   4   8      109.86      116.12      3.65 o 
  -1   4   8        2.90        2.99      0.65 o 
   0   4   8        6.12        7.72      0.69 o 
   1   4   8        4.40        3.81      0.57 o 
   2   4   8       68.31       67.28      2.23 o 
   3   4   8       19.67       21.71      1.01 o 
   4   4   8        0.26        0.68      0.55 o 
   5   4   8       15.63       13.51      1.28 o 
   6   4   8        4.67        3.96      0.57 o 
  -2   5   8        5.11        5.28      0.53 o 
  -1   5   8       18.45       17.95      1.30 o 
   0   5   8       20.27       20.13      1.56 o 
   1   5   8        4.48        6.98      1.02 o 
   2   5   8       21.88       28.21      2.00 o 
   3   5   8        9.66        9.20      0.64 o 
   4   5   8        5.07        4.19      0.83 o 
   5   5   8       40.44       41.17      2.24 o 
   6   5   8       38.01       39.33      1.77 o 
  -1   6   8       25.86       29.72      1.32 o 
   0   6   8        1.08        1.80      0.47 o 
   1   6   8        1.43        0.50      0.39 o 
   2   6   8        0.27        1.32      0.52 o 
   3   6   8        5.86        7.24      0.93 o 
   4   6   8       37.92       41.69      2.22 o 
   5   6   8        7.76        6.88      0.84 o 
   1   7   8        6.84        8.89      0.71 o 
   2   7   8       20.89       24.62      1.31 o 
   3   7   8       10.70       11.85      0.89 o 
  -3  -3   9       22.96       24.47      1.25 o 
  -2  -3   9       13.21       11.00      0.93 o 
  -1  -3   9        6.23        5.70      0.70 o 
  -3  -2   9       20.74       22.04      0.83 o 
  -2  -2   9       18.97       20.34      0.86 o 
  -1  -2   9        0.55        0.70      0.48 o 
   0  -2   9        3.35        3.25      0.68 o 
  -4  -1   9       41.94       43.11      1.58 o 
  -3  -1   9       34.41       37.94      1.53 o 
  -2  -1   9        1.50        0.44      0.37 o 
  -1  -1   9        9.25        9.67      0.70 o 
   0  -1   9       43.50       43.60      1.50 o 
   1  -1   9        4.59        2.00      0.57 o 
  -4   0   9       48.61       50.42      1.76 o 
  -3   0   9        0.09        0.10      0.36 o 
  -2   0   9       74.31       79.49      3.11 o 
  -1   0   9       18.21       18.06      1.15 o 
   0   0   9        1.45        1.73      0.41 o 
   1   0   9       30.85       28.81      1.24 o 
   2   0   9       16.07       15.04      1.15 o 
   3   0   9        0.46        0.69      0.41 o 
   4   0   9        8.83        8.31      0.71 o 
  -3   1   9       36.96       39.27      1.77 o 
  -2   1   9       43.63       48.44      2.30 o 
  -1   1   9        4.12        2.70      0.65 o 
   0   1   9        7.60        7.41      1.00 o 
   1   1   9       23.13       21.34      1.62 o 
   2   1   9        8.64        5.79      0.85 o 
   3   1   9       36.92       37.28      2.01 o 
   4   1   9        7.85        9.35      0.91 o 
  -2   2   9       89.46       91.81      3.19 o 
  -1   2   9       46.34       47.68      2.34 o 
   0   2   9        9.18        8.56      0.70 o 
   1   2   9       13.89       10.29      0.79 o 
   2   2   9        3.98        2.63      0.67 o 
   3   2   9       27.67       27.28      2.27 o 
   4   2   9        0.11        1.00      0.46 o 
   5   2   9        0.45        0.36      0.27 o 
  -1   3   9       13.52       15.18      0.90 o 
   0   3   9        2.48        1.84      0.38 o 
   1   3   9        4.43        2.90      0.49 o 
   2   3   9        3.39        3.06      0.51 o 
   3   3   9        1.72        0.71      0.51 o 
   4   3   9        1.94        2.41      0.55 o 
   5   3   9       26.89       28.31      1.44 o 
  -1   4   9        1.50        4.13      0.59 o 
   0   4   9       19.46       22.64      1.48 o 
   1   4   9       12.90       12.64      0.80 o 
   2   4   9       38.92       45.45      1.61 o 
   3   4   9       47.17       43.56      2.14 o 
   4   4   9       55.27       49.20      2.24 o 
   5   4   9        0.39        1.20      0.38 o 
   0   5   9        2.48        4.56      0.63 o 
   1   5   9        0.80        0.90      0.42 o 
   2   5   9        0.01        2.64      0.63 o 
   3   5   9        2.67        2.06      0.56 o 
   1   6   9       12.14       13.19      0.89 o 
   2   6   9       19.16       22.53      1.27 o 
  -2   0  10        0.71        0.92      0.34 o 
  -1   0  10       19.60       20.99      1.18 o 
   0   0  10        0.72        0.31      0.26 o 
   1   0  10        5.76        5.02      0.53 o 
  -2   1  10        3.50        3.63      0.46 o 
  -1   1  10        1.54        1.70      0.44 o 
   0   1  10        4.69        6.79      0.75 o 
   1   1  10        0.36        0.98      0.50 o 
   2   1  10       49.47       52.36      1.96 o 
  -1   2  10        0.07        0.37      0.27 o 
   0   2  10        1.95        2.61      0.56 o 
   1   2  10       26.98       30.74      1.63 o 
   2   2  10       18.51       19.69      1.25 o 
   0   3  10       24.07       23.26      1.25 o 
   1   3  10       11.05       10.53      0.91 o 
   2   3  10       11.18       13.60      1.01 o 
   2   4  10        5.46        5.08      0.55 o 
                                                 
